# Supplementary material for: Physiological and Transcriptomic Analyses Demonstrate the Ca2+-Mediated Alleviation of Salt Stress in Magnolia wufengensis
Source: Plants (Basel). 2024 Aug 29;13(17):2418. doi: 10.3390/plants13172418 (PMC11396891; doi:10.3390/plants13172418)
Supplement: Supplementary file 1 [file plants-13-02418-s001.zip]

Archive with 2 entries (2 files):
- Supplementary Data.pdf
- Supplementary Data.xlsx
