# Supplementary material for: Physiological and Transcriptomic Analyses Demonstrate the Ca2+-Mediated Alleviation of Salt Stress in Magnolia wufengensis
Source: Plants (Basel). 2024 Aug 29;13(17):2418. doi: 10.3390/plants13172418 (PMC11396891; doi:10.3390/plants13172418)
Supplement: Supplementary file 1 [file plants-13-02418-s001.zip › Supplementary Data.xlsx]

## Sheet: Table S1
Table S1. List of primers
Gene ID		Forwards	Reverse
MwACTIN		AAGAACATCCCGTCCTCCTTACTG	ACCGGAATCAAGCACAATACCTGT
TRINITY_DN86006_c0_g1	S-adenosyl-L-methionine:3'-hydroxy-N-methylcoclaurine 4'-O-methyltransferase	GCAGCGAAGAGCAGTACG	TGAGTCATGCCGAGTATGC
TRINITY_DN42391_c0_g1	ornithine/DAP/Arg decarboxylase	GAAGCAAGAGGTGGAGGACC	TCGGGGTTACACTTAACGGC
TRINITY_DN452_c0_g1	glutathione S-transferase	TGGCTCCCTGTGTTAGAGGA	GTTCTTCCTCTTGCCGTGGT
TRINITY_DN50752_c0_g2	putative glutathione S-transferase parC	GAGTGTCGTTCTCTTGGGCT	ATCCGTCCGTCCATACCTCA
TRINITY_DN50340_c0_g2	putative protein phosphatase 2C 51 isoform X1	TGTCGATATGTGGCCGAAGG	GTGGCCATCATACACCCCAA
TRINITY_DN2444_c0_g1	coronatine insensitive 1	GAAGTACATATGGGTGCAAGGAT	GGTAAAGAGAAACAACCGTTTCAG
TRINITY_DN1612_c0_g1	glycoside hydrolase	AGGCAGCATTGGGATTGTGA	AGATTGAGCCCTTTGGGTGG
TRINITY_DN2424_c0_g1	glycoside hydrolase	GTCGTCTTCGGTGACTACCC	TCCTCCTTCACTGGGTCCAA
TRINITY_DN122126_c0_g1	cytochrome P450 84A1	CACATGGAGAAGCGGAAGGT	CGTCTGCTGGGGCTTTATCA
TRINITY_DN4009_c1_g1	caffeic acid 3-O-methyltransferase	GAGACTAACACGGCCGCTAA	GGCCTCAAACTCATTTGCCG
TRINITY_DN13676_c0_g1	protein TIFY 10b	AAAGGAACCGTCCCGAATCC	GAGGACGATCCTGCAACGAA
TRINITY_DN3789_c0_g3	alpha-amylase	GCCCGGAATGATTGGATTGC	TGAAGCCAACCTGCCAATCT

## Sheet: Table S2
Table S2. The list of frequency distribution of splice lengths
Length Interval	Number of Unigenes	Percent of Unigenes	Number of Transcripts	Percent of Transcripts
200-500 bp	104158	0.601055	148927	0.541872
501-1000 bp	38160	0.220206	64474	0.234589
1001-1500 bp	12445	0.0718152	25000	0.0909627
1501-2000 bp	6847	0.0395113	14388	0.0523508
2001-2500 bp	4187	0.0241615	8359	0.0304143
2501-3000 bp	2581	0.0148939	4934	0.0179524
3001-3500 bp	1720	0.00992544	3306	0.0120289
3501-4000 bp	1148	0.00662466	2066	0.00751716
4001-4500 bp	738	0.00425871	1242	0.00451903
>4500 bp	1308	0.00754795	2142	0.00779368
total	173292	1	274838	1

## Sheet: Table S3
Table S3. Gene function annotations
Database	Number of Unigenes	Percentage	Number of Transcripts	Percentage
Annotated in GO	48900	0.282183	98873	0.35975
Annotated in KEGG	16779	0.096825	40539	0.147501
Annotated in eggNOG	43606	0.251633	91630	0.333396
Annotated in NR	57610	0.332445	114159	0.415368
Annotated in Swiss-Prot	33461	0.19309	73413	0.267114
Annotated in Pfam	28369	0.163706	61615	0.224187
Annotated in at least one Database	58796	0.339289	116178	0.422714
Total	173292	1	274838	1

## Sheet: Table S4
Table S4. DEGs between each comparison
Na vs Control		Ca vs Control		NaCa vs Na		NaCa vs Ca
Gene_id	log2.Fold_change	Gene_id	log2.Fold_change	Gene_id	log2.Fold_change	Gene_id	log2.Fold_change
TRINITY_DN10391_c0_g2	-4.27381	TRINITY_DN9580_c0_g1	1.92727	TRINITY_DN15718_c0_g1	-3.55656	TRINITY_DN100215_c0_g1	-2.99149
TRINITY_DN11738_c1_g1	-3.51571	TRINITY_DN22250_c0_g1	3.59964	TRINITY_DN1566_c1_g1	4.26828	TRINITY_DN10091_c0_g1	-1.04606
TRINITY_DN452_c0_g1	-3.61102	TRINITY_DN2523_c0_g1	2.96024	TRINITY_DN4726_c0_g1	2.82912	TRINITY_DN10177_c0_g1	-1.29379
TRINITY_DN1591_c0_g1	-3.62456	TRINITY_DN59356_c0_g1	5.67226	TRINITY_DN22565_c0_g1	3.40971	TRINITY_DN10219_c1_g1	-2.16528
TRINITY_DN1054_c0_g2	-4.16018	TRINITY_DN10802_c0_g1	1.997	TRINITY_DN1591_c0_g1	4.02284	TRINITY_DN102411_c0_g1	-1.29641
TRINITY_DN9002_c0_g1	-2.43604	TRINITY_DN61410_c0_g3	3.16385	TRINITY_DN8217_c0_g1	2.62123	TRINITY_DN1037_c0_g3	-1.91141
TRINITY_DN5010_c0_g1	-4.14699	TRINITY_DN12270_c0_g2	2.95321	TRINITY_DN5220_c0_g1	7.01661	TRINITY_DN104581_c0_g1	3.6618
TRINITY_DN42391_c0_g1	-4.61344	TRINITY_DN696_c0_g1	1.98528	TRINITY_DN12270_c0_g1	6.0758	TRINITY_DN104581_c0_g2	3.03189
TRINITY_DN9923_c0_g1	-4.09059	TRINITY_DN14032_c0_g1	2.39257	TRINITY_DN2942_c0_g2	2.27071	TRINITY_DN10611_c0_g1	-1.0051
TRINITY_DN955_c0_g1	-2.93522	TRINITY_DN66495_c0_g1	3.57391	TRINITY_DN6546_c0_g2	3.0626	TRINITY_DN10914_c0_g3	-2.38775
TRINITY_DN16862_c0_g1	-2.79828	TRINITY_DN3929_c0_g1	1.96615	TRINITY_DN5140_c0_g1	3.86044	TRINITY_DN11189_c0_g2	-1.98601
TRINITY_DN1150_c3_g1	-3.38386	TRINITY_DN47152_c0_g1	1.67134	TRINITY_DN50752_c0_g2	5.67839	TRINITY_DN11232_c0_g2	-1.71463
TRINITY_DN11306_c0_g1	-3.42209	TRINITY_DN6202_c0_g1	1.38941	TRINITY_DN5087_c0_g1	8.93773	TRINITY_DN11256_c0_g1	-1.45509
TRINITY_DN12065_c0_g1	-2.42384	TRINITY_DN61269_c0_g1	-2.47715	TRINITY_DN25563_c0_g1	-2.30929	TRINITY_DN11437_c0_g1	-1.89695
TRINITY_DN393_c0_g1	-2.67716	TRINITY_DN17849_c0_g1	1.41641	TRINITY_DN3903_c0_g1	2.59326	TRINITY_DN1150_c3_g1	-1.5032
TRINITY_DN6819_c0_g1	-2.54845	TRINITY_DN11437_c0_g1	2.41662	TRINITY_DN425_c0_g2	2.6571	TRINITY_DN11660_c0_g1	-1.67774
TRINITY_DN425_c0_g2	-2.74208	TRINITY_DN1054_c0_g2	2.07662	TRINITY_DN21_c0_g2	-2.69314	TRINITY_DN1166_c1_g1	-1.22897
TRINITY_DN57713_c0_g2	-1.67739	TRINITY_DN29003_c0_g2	1.42241	TRINITY_DN7667_c0_g1	1.78172	TRINITY_DN11738_c1_g1	-1.34947
TRINITY_DN43526_c0_g1	-2.71267	TRINITY_DN2523_c0_g2	2.56448	TRINITY_DN3010_c0_g1	2.33324	TRINITY_DN12162_c0_g1	-1.63574
TRINITY_DN5952_c0_g1	-2.50878	TRINITY_DN12270_c0_g1	2.61517	TRINITY_DN7586_c1_g1	3.70578	TRINITY_DN12195_c0_g1	-1.19841
TRINITY_DN19870_c0_g1	-2.34279	TRINITY_DN3001_c0_g1	1.36274	TRINITY_DN51349_c0_g1	3.93728	TRINITY_DN12201_c0_g1	-2.8265
TRINITY_DN1688_c0_g1	-2.19087	TRINITY_DN7620_c0_g1	2.34739	TRINITY_DN4_c0_g1	-1.64036	TRINITY_DN122126_c0_g1	-1.17028
TRINITY_DN1609_c2_g2	-1.90918	TRINITY_DN110098_c0_g1	1.93163	TRINITY_DN14679_c0_g1	3.81326	TRINITY_DN12226_c0_g1	-1.96085
TRINITY_DN3399_c0_g1	-3.97075	TRINITY_DN955_c0_g1	1.43398	TRINITY_DN11078_c0_g1	2.73784	TRINITY_DN122394_c0_g1	-1.209
TRINITY_DN3789_c0_g3	-2.18542	TRINITY_DN7220_c0_g1	1.41684	TRINITY_DN1157_c0_g1	-2.27369	TRINITY_DN12240_c0_g1	-1.8993
TRINITY_DN4205_c0_g1	-2.68467	TRINITY_DN16275_c1_g1	-2.47375	TRINITY_DN3392_c0_g1	2.00139	TRINITY_DN122_c0_g1	-1.98338
TRINITY_DN2115_c0_g1	-1.45347	TRINITY_DN13413_c0_g1	3.21048	TRINITY_DN1253_c0_g1	9.08947	TRINITY_DN1264_c0_g1	-1.22668
TRINITY_DN3952_c0_g2	-3.12946	TRINITY_DN19184_c0_g1	2.68007	TRINITY_DN1348_c0_g1	2.35647	TRINITY_DN127978_c0_g1	-1.269
TRINITY_DN83416_c0_g2	-3.08356	TRINITY_DN4526_c0_g1	1.74816	TRINITY_DN47264_c0_g1	1.7362	TRINITY_DN128_c2_g1	-1.287
TRINITY_DN5748_c0_g1	1.72134	TRINITY_DN1367_c0_g1	1.57977	TRINITY_DN10899_c0_g1	4.4378	TRINITY_DN13503_c0_g1	-2.28489
TRINITY_DN7136_c0_g3	-3.44518	TRINITY_DN16593_c0_g1	1.99594	TRINITY_DN393_c0_g1	2.36397	TRINITY_DN13843_c0_g3	-1.04513
TRINITY_DN4272_c1_g1	-1.94357	TRINITY_DN2334_c0_g1	1.59809	TRINITY_DN427_c0_g1	-2.00896	TRINITY_DN14032_c0_g1	-2.1112
TRINITY_DN11504_c1_g2	-2.14935	TRINITY_DN8354_c0_g1	2.93591	TRINITY_DN713_c0_g1	10.6092	TRINITY_DN1537_c0_g1	-2.18517
TRINITY_DN7220_c0_g1	-2.74147	TRINITY_DN8744_c0_g1	1.52582	TRINITY_DN966_c0_g3	-1.49797	TRINITY_DN1566_c1_g1	-1.11867
TRINITY_DN4148_c0_g3	-1.78027	TRINITY_DN14642_c0_g2	1.90601	TRINITY_DN16849_c0_g1	2.97183	TRINITY_DN15947_c0_g1	-2.073
TRINITY_DN23575_c0_g1	-1.80163	TRINITY_DN90330_c0_g1	2.09832	TRINITY_DN41257_c0_g1	2.1273	TRINITY_DN16113_c0_g1	-1.02084
TRINITY_DN11388_c0_g3	-1.59119	TRINITY_DN42391_c0_g1	1.83079	TRINITY_DN11738_c1_g1	3.18593	TRINITY_DN16529_c0_g3	-1.11391
TRINITY_DN12095_c0_g1	-2.3446	TRINITY_DN64719_c1_g1	2.09934	TRINITY_DN6276_c0_g1	1.43804	TRINITY_DN16862_c0_g1	-1.03739
TRINITY_DN3029_c0_g1	-2.79502	TRINITY_DN11306_c0_g1	1.73303	TRINITY_DN20388_c0_g1	-1.73526	TRINITY_DN17249_c0_g1	-2.08156
TRINITY_DN359_c0_g2	-2.96971	TRINITY_DN28926_c0_g1	2.58302	TRINITY_DN95909_c0_g3	2.37506	TRINITY_DN17587_c0_g1	-2.72907
TRINITY_DN6219_c0_g2	-2.74981	TRINITY_DN9578_c0_g1	1.87787	TRINITY_DN442_c0_g1	5.54287	TRINITY_DN17849_c0_g1	-1.24899
TRINITY_DN67036_c0_g1	-2.53593	TRINITY_DN16303_c1_g1	1.79582	TRINITY_DN10237_c0_g1	-1.80752	TRINITY_DN18036_c0_g1	-1.21185
TRINITY_DN13843_c0_g3	-1.60453	TRINITY_DN3369_c0_g1	2.23357	TRINITY_DN12065_c0_g1	2.33026	TRINITY_DN1806_c0_g1	-1.4215
TRINITY_DN1389_c1_g1	-1.36379	TRINITY_DN22488_c0_g1	-2.79529	TRINITY_DN75921_c0_g1	2.1678	TRINITY_DN18113_c0_g1	-1.55429
TRINITY_DN425_c0_g1	-2.35338	TRINITY_DN17958_c0_g1	2.12205	TRINITY_DN7915_c0_g1	3.50985	TRINITY_DN18113_c0_g2	-1.64223
TRINITY_DN22192_c0_g1	-2.70189	TRINITY_DN1806_c0_g1	2.00462	TRINITY_DN2839_c0_g1	-1.25615	TRINITY_DN18246_c0_g1	-2.23585
TRINITY_DN25336_c0_g1	-1.81592	TRINITY_DN25125_c0_g2	2.01288	TRINITY_DN1264_c0_g1	1.63798	TRINITY_DN185_c1_g2	2.41011
TRINITY_DN7721_c0_g1	-2.77808	TRINITY_DN15282_c0_g3	1.41321	TRINITY_DN2840_c0_g1	1.88396	TRINITY_DN1922_c2_g1	-1.02791
TRINITY_DN71_c1_g2	-2.96836	TRINITY_DN7006_c2_g1	2.05539	TRINITY_DN8326_c0_g1	3.51828	TRINITY_DN1958_c0_g3	-1.34735
TRINITY_DN1384_c0_g1	-2.15185	TRINITY_DN14519_c0_g1	1.76756	TRINITY_DN1384_c0_g1	2.28959	TRINITY_DN19656_c0_g1	-1.0998
TRINITY_DN47826_c0_g1	-2.74226	TRINITY_DN17915_c0_g1	2.02017	TRINITY_DN30672_c0_g2	4.85275	TRINITY_DN19929_c0_g1	-1.54961
TRINITY_DN659_c0_g2	-1.98996	TRINITY_DN33142_c0_g1	3.27189	TRINITY_DN1288_c1_g1	2.22672	TRINITY_DN1993_c1_g1	-1.89479
TRINITY_DN16529_c0_g3	-2.48215	TRINITY_DN12205_c0_g1	2.01699	TRINITY_DN3297_c0_g1	7.394	TRINITY_DN20350_c0_g1	-1.71807
TRINITY_DN10091_c0_g1	-2.35222	TRINITY_DN11233_c0_g2	2.19715	TRINITY_DN22070_c0_g1	-1.7298	TRINITY_DN20420_c0_g1	-2.53216
TRINITY_DN66548_c0_g1	-2.44287	TRINITY_DN75921_c0_g1	1.81331	TRINITY_DN3733_c0_g1	1.31323	TRINITY_DN2076_c0_g1	-1.37015
TRINITY_DN4586_c0_g1	-1.64559	TRINITY_DN23575_c0_g1	1.50085	TRINITY_DN8512_c0_g1	-1.3899	TRINITY_DN20913_c0_g1	-1.78854
TRINITY_DN4272_c0_g1	-1.28682	TRINITY_DN33244_c0_g1	3.01492	TRINITY_DN3488_c17_g1	-1.90216	TRINITY_DN20990_c0_g1	-1.50833
TRINITY_DN22610_c0_g1	-2.27293	TRINITY_DN359_c0_g2	1.61864	TRINITY_DN12205_c0_g1	2.44111	TRINITY_DN22192_c0_g1	-1.25017
TRINITY_DN1779_c0_g1	-1.81792	TRINITY_DN10542_c0_g1	2.52077	TRINITY_DN11233_c0_g2	3.5241	TRINITY_DN22223_c0_g1	-1.90601
TRINITY_DN1818_c1_g2	-1.93188	TRINITY_DN94046_c0_g2	1.47027	TRINITY_DN5939_c0_g1	3.87713	TRINITY_DN2288_c0_g1	-1.05423
TRINITY_DN33353_c0_g1	-2.74247	TRINITY_DN8021_c0_g1	1.73794	TRINITY_DN19926_c0_g1	2.86535	TRINITY_DN2334_c0_g1	-1.60554
TRINITY_DN182_c0_g4	-3.71368	TRINITY_DN6059_c0_g1	1.95578	TRINITY_DN834_c0_g1	1.93028	TRINITY_DN23575_c0_g1	-1.89929
TRINITY_DN4004_c0_g1	-2.76212	TRINITY_DN14130_c0_g1	1.10828	TRINITY_DN3755_c0_g1	1.62489	TRINITY_DN2419_c0_g1	-1.05826
TRINITY_DN2513_c0_g1	-1.99689	TRINITY_DN802_c1_g1	1.17066	TRINITY_DN1279_c1_g1	-1.42518	TRINITY_DN2424_c0_g1	-1.19686
TRINITY_DN128_c2_g1	-1.59706	TRINITY_DN104581_c0_g1	-3.2356	TRINITY_DN6819_c0_g1	2.90038	TRINITY_DN25336_c0_g1	-1.27606
TRINITY_DN4586_c0_g2	-1.69836	TRINITY_DN8978_c0_g1	2.06371	TRINITY_DN57959_c0_g1	3.09045	TRINITY_DN2624_c0_g1	-1.09331
TRINITY_DN7832_c0_g1	-2.521	TRINITY_DN5610_c0_g1	2.19516	TRINITY_DN16529_c0_g3	2.5771	TRINITY_DN26915_c0_g1	-1.69453
TRINITY_DN10611_c0_g1	-1.80037	TRINITY_DN3058_c0_g1	1.60869	TRINITY_DN561_c0_g1	-1.38426	TRINITY_DN2719_c0_g2	-2.21264
TRINITY_DN8928_c0_g1	-2.14535	TRINITY_DN2419_c0_g1	1.17172	TRINITY_DN4586_c0_g1	1.3777	TRINITY_DN28139_c0_g1	-1.55886
TRINITY_DN3171_c0_g1	-1.88982	TRINITY_DN1768_c0_g1	3.13111	TRINITY_DN1761_c0_g1	2.17736	TRINITY_DN2822_c0_g1	-1.1076
TRINITY_DN18036_c0_g1	-3.86713	TRINITY_DN4549_c1_g1	-2.70907	TRINITY_DN13492_c0_g1	2.00064	TRINITY_DN29003_c0_g2	-1.17842
TRINITY_DN8599_c0_g1	-1.59652	TRINITY_DN4923_c0_g2	1.85407	TRINITY_DN56122_c0_g1	-1.51869	TRINITY_DN29169_c0_g2	-1.30106
TRINITY_DN2932_c1_g2	-1.35191	TRINITY_DN16737_c0_g1	1.82329	TRINITY_DN4290_c0_g1	1.82398	TRINITY_DN2916_c0_g1	-1.17236
TRINITY_DN18196_c0_g1	-2.26904	TRINITY_DN85_c1_g1	1.56157	TRINITY_DN332_c2_g1	1.49842	TRINITY_DN2976_c0_g1	-2.04317
TRINITY_DN45413_c0_g2	-2.33238	TRINITY_DN500_c2_g3	1.57827	TRINITY_DN3949_c0_g1	1.28052	TRINITY_DN29_c0_g1	-1.40432
TRINITY_DN5503_c0_g1	-2.75487	TRINITY_DN8145_c0_g2	1.02612	TRINITY_DN7965_c0_g1	1.4433	TRINITY_DN3001_c0_g1	-1.27481
TRINITY_DN21257_c0_g1	-1.71769	TRINITY_DN3171_c0_g1	1.40214	TRINITY_DN11182_c0_g1	1.79789	TRINITY_DN3011_c0_g1	-1.53353
TRINITY_DN819_c0_g1	-1.52845	TRINITY_DN5913_c0_g1	1.42079	TRINITY_DN2006_c0_g1	1.52387	TRINITY_DN30252_c0_g2	-2.54511
TRINITY_DN1922_c2_g1	-1.61504	TRINITY_DN122_c0_g1	1.74613	TRINITY_DN12424_c0_g1	1.90261	TRINITY_DN3116_c0_g1	-2.19047
TRINITY_DN12162_c0_g1	-1.55418	TRINITY_DN8801_c0_g2	1.41575	TRINITY_DN3844_c0_g1	-1.2198	TRINITY_DN31221_c0_g1	-1.70348
TRINITY_DN9578_c0_g1	-2.19867	TRINITY_DN668_c0_g1	1.77074	TRINITY_DN6703_c0_g1	-1.83508	TRINITY_DN3171_c0_g1	-1.55275
TRINITY_DN14375_c0_g2	-1.99011	TRINITY_DN29169_c0_g2	1.35946	TRINITY_DN7220_c0_g1	3.25044	TRINITY_DN3177_c1_g1	-1.31429
TRINITY_DN50752_c0_g2	-5.61378	TRINITY_DN11220_c2_g2	-2.27071	TRINITY_DN161_c2_g1	-1.54952	TRINITY_DN3259_c0_g1	-1.27599
TRINITY_DN7373_c0_g1	-2.20877	TRINITY_DN7832_c0_g1	1.69548	TRINITY_DN22250_c0_g1	5.35099	TRINITY_DN32937_c0_g1	-1.95647
TRINITY_DN47152_c0_g1	-2.27338	TRINITY_DN9477_c0_g1	1.79738	TRINITY_DN36149_c0_g1	-3.00434	TRINITY_DN33566_c0_g2	-1.69803
TRINITY_DN342_c3_g1	-1.49529	TRINITY_DN4845_c0_g1	1.35725	TRINITY_DN22143_c0_g1	3.65509	TRINITY_DN3358_c0_g1	-1.51869
TRINITY_DN1761_c0_g1	-1.90468	TRINITY_DN5010_c1_g1	1.34236	TRINITY_DN2073_c0_g1	1.48129	TRINITY_DN3364_c0_g1	1.5349
TRINITY_DN8142_c1_g1	-1.59775	TRINITY_DN7800_c0_g2	1.87835	TRINITY_DN2822_c0_g1	1.99146	TRINITY_DN3399_c0_g1	-1.15077
TRINITY_DN45706_c0_g1	-2.53032	TRINITY_DN33750_c0_g1	1.45816	TRINITY_DN1660_c0_g1	1.91299	TRINITY_DN359_c0_g2	-1.29328
TRINITY_DN44583_c2_g2	-1.50665	TRINITY_DN44252_c0_g2	1.90856	TRINITY_DN22488_c0_g1	-2.89581	TRINITY_DN37490_c0_g1	-2.69458
TRINITY_DN6429_c0_g1	-2.79056	TRINITY_DN2327_c2_g1	-1.97196	TRINITY_DN1167_c0_g2	-1.27886	TRINITY_DN374_c2_g1	-1.2514
TRINITY_DN39637_c0_g1	-3.97856	TRINITY_DN4676_c0_g1	2.17729	TRINITY_DN604_c0_g1	1.32276	TRINITY_DN3752_c0_g3	-3.26058
TRINITY_DN15844_c0_g1	-1.93272	TRINITY_DN2251_c0_g2	1.34356	TRINITY_DN5748_c0_g1	-1.24904	TRINITY_DN3789_c0_g3	-1.30237
TRINITY_DN55523_c0_g1	-2.68476	TRINITY_DN2186_c0_g1	1.26221	TRINITY_DN8905_c0_g1	-1.18132	TRINITY_DN3793_c0_g1	-1.50141
TRINITY_DN13713_c0_g1	-2.81913	TRINITY_DN21354_c0_g1	1.44437	TRINITY_DN16171_c0_g1	1.67333	TRINITY_DN37968_c0_g1	-2.64181
TRINITY_DN122_c0_g1	-1.22032	TRINITY_DN659_c0_g2	1.31025	TRINITY_DN9850_c0_g2	2.64985	TRINITY_DN3929_c0_g1	-1.59026
TRINITY_DN11937_c0_g1	-3.4343	TRINITY_DN33951_c0_g1	1.10086	TRINITY_DN37826_c0_g1	4.69753	TRINITY_DN39405_c0_g1	-2.39419
TRINITY_DN37019_c0_g1	-2.04449	TRINITY_DN2102_c0_g1	1.336	TRINITY_DN3826_c6_g1	2.03713	TRINITY_DN40893_c0_g1	-3.29825
TRINITY_DN35593_c0_g1	-1.20554	TRINITY_DN4188_c0_g1	1.59217	TRINITY_DN37019_c0_g1	2.17869	TRINITY_DN4159_c0_g1	-3.50543
TRINITY_DN2662_c0_g1	-1.40497	TRINITY_DN41549_c0_g1	1.80841	TRINITY_DN5744_c1_g1	2.74523	TRINITY_DN4221_c0_g1	-3.43757
TRINITY_DN10391_c0_g1	-3.62125	TRINITY_DN6118_c0_g1	1.2973	TRINITY_DN452_c0_g1	3.335	TRINITY_DN4264_c0_g1	-1.47183
TRINITY_DN1824_c0_g1	-2.31216	TRINITY_DN72998_c0_g1	2.44223	TRINITY_DN66548_c0_g1	2.59877	TRINITY_DN4264_c0_g2	-1.36349
TRINITY_DN128393_c0_g1	-1.59899	TRINITY_DN4916_c0_g1	-1.94791	TRINITY_DN6817_c0_g1	-1.39954	TRINITY_DN43526_c0_g1	-1.12907
TRINITY_DN17469_c0_g1	-4.24309	TRINITY_DN64428_c0_g1	-2.02974	TRINITY_DN661_c0_g1	1.33287	TRINITY_DN4526_c0_g1	-1.42369
TRINITY_DN8357_c0_g1	-1.29964	TRINITY_DN4004_c0_g1	1.63359	TRINITY_DN59_c0_g1	-1.51546	TRINITY_DN4580_c0_g1	-2.67463
TRINITY_DN5760_c0_g1	-1.67931	TRINITY_DN5471_c0_g2	-2.57426	TRINITY_DN2638_c0_g1	1.33922	TRINITY_DN4624_c0_g1	-1.44446
TRINITY_DN828_c0_g2	-1.64684	TRINITY_DN10890_c0_g1	1.68679	TRINITY_DN489_c0_g1	2.31836	TRINITY_DN46362_c0_g2	-1.87222
TRINITY_DN51333_c0_g2	-2.92441	TRINITY_DN4715_c0_g1	1.96347	TRINITY_DN3171_c0_g1	1.74563	TRINITY_DN4695_c0_g1	-1.244
TRINITY_DN5762_c0_g2	-1.81947	TRINITY_DN41253_c0_g1	1.62567	TRINITY_DN4652_c2_g1	1.63392	TRINITY_DN47152_c0_g1	-1.21064
TRINITY_DN9128_c0_g1	-1.31083	TRINITY_DN5019_c0_g1	1.17207	TRINITY_DN358_c0_g1	1.45983	TRINITY_DN4797_c0_g1	-1.44405
TRINITY_DN15932_c0_g2	-6.98923	TRINITY_DN4013_c0_g2	1.10445	TRINITY_DN659_c0_g2	2.08869	TRINITY_DN4845_c0_g1	-1.31807
TRINITY_DN8952_c0_g1	-1.6114	TRINITY_DN3445_c0_g1	1.29702	TRINITY_DN4675_c0_g2	2.64811	TRINITY_DN5010_c0_g1	-1.44113
TRINITY_DN10433_c0_g1	-1.5021	TRINITY_DN5305_c0_g1	1.83264	TRINITY_DN8357_c0_g1	1.91405	TRINITY_DN5019_c0_g1	-1.2235
TRINITY_DN14233_c1_g1	-3.07956	TRINITY_DN22679_c0_g1	2.65601	TRINITY_DN9124_c0_g1	1.36336	TRINITY_DN5043_c0_g1	-1.55136
TRINITY_DN81096_c0_g5	-1.76809	TRINITY_DN18344_c0_g1	-1.29166	TRINITY_DN3739_c0_g1	3.00897	TRINITY_DN50627_c0_g1	-1.13259
TRINITY_DN1537_c0_g1	-2.00548	TRINITY_DN1522_c0_g1	1.37925	TRINITY_DN1277_c0_g1	-1.56335	TRINITY_DN5201_c0_g1	-1.78902
TRINITY_DN888_c1_g1	-1.18535	TRINITY_DN1013_c1_g1	1.82383	TRINITY_DN3323_c1_g1	-1.11345	TRINITY_DN5220_c0_g1	-1.11009
TRINITY_DN3216_c0_g1	-1.01341	TRINITY_DN10876_c1_g1	-1.25358	TRINITY_DN2058_c1_g1	2.1383	TRINITY_DN54440_c0_g1	-1.3585
TRINITY_DN5660_c0_g2	1.09231	TRINITY_DN2533_c0_g1	1.25169	TRINITY_DN2355_c0_g1	3.61341	TRINITY_DN5471_c0_g2	2.53783
TRINITY_DN19656_c0_g1	-1.69984	TRINITY_DN57_c1_g1	-1.38703	TRINITY_DN2287_c0_g1	1.91397	TRINITY_DN5494_c0_g2	-1.80933
TRINITY_DN5676_c0_g2	-1.37405	TRINITY_DN14369_c0_g1	1.63634	TRINITY_DN50340_c0_g2	3.27321	TRINITY_DN5610_c0_g1	-2.25223
TRINITY_DN2523_c0_g1	-3.23445	TRINITY_DN10793_c0_g1	1.78506	TRINITY_DN7845_c0_g1	2.86845	TRINITY_DN56124_c0_g1	-1.09572
TRINITY_DN36177_c0_g2	-1.5274	TRINITY_DN18291_c1_g1	2.45282	TRINITY_DN11306_c0_g1	4.31735	TRINITY_DN56131_c0_g2	-2.15269
TRINITY_DN1078_c0_g2	-1.29389	TRINITY_DN1938_c2_g1	2.13461	TRINITY_DN59590_c0_g1	2.15616	TRINITY_DN5633_c0_g1	-1.23004
TRINITY_DN38059_c0_g1	-3.32897	TRINITY_DN5344_c1_g1	1.58314	TRINITY_DN3929_c0_g1	1.7399	TRINITY_DN5691_c0_g1	-1.45993
TRINITY_DN27869_c0_g1	-3.92672	TRINITY_DN11331_c0_g1	1.78049	TRINITY_DN5952_c0_g1	2.21859	TRINITY_DN5748_c0_g1	1.33852
TRINITY_DN2765_c1_g1	-4.65168	TRINITY_DN4724_c0_g1	1.06391	TRINITY_DN50439_c0_g1	1.95364	TRINITY_DN5913_c0_g1	-1.76017
TRINITY_DN56309_c0_g1	-2.58162	TRINITY_DN11860_c0_g1	1.05473	TRINITY_DN5131_c0_g1	1.32687	TRINITY_DN60698_c0_g1	2.01313
TRINITY_DN3950_c0_g1	-1.42646	TRINITY_DN1054_c0_g1	1.49282	TRINITY_DN9578_c0_g1	2.57365	TRINITY_DN607_c0_g2	-1.64238
TRINITY_DN21508_c0_g2	-1.35427	TRINITY_DN4059_c0_g2	1.67202	TRINITY_DN8395_c0_g1	1.20988	TRINITY_DN61410_c0_g3	-2.68536
TRINITY_DN17581_c0_g1	-2.25227	TRINITY_DN42983_c0_g1	1.09533	TRINITY_DN3952_c0_g2	2.97455	TRINITY_DN6219_c0_g2	-1.40467
TRINITY_DN2900_c0_g1	-1.41991	TRINITY_DN14305_c0_g1	-2.37385	TRINITY_DN87098_c0_g1	1.71747	TRINITY_DN6303_c0_g1	-1.02282
TRINITY_DN2345_c0_g2	-1.07484	TRINITY_DN44242_c0_g1	1.13424	TRINITY_DN5344_c1_g1	1.27179	TRINITY_DN63497_c0_g1	-2.07899
TRINITY_DN4290_c0_g1	-1.87093	TRINITY_DN17161_c0_g5	-2.84984	TRINITY_DN359_c0_g2	3.30462	TRINITY_DN65457_c0_g2	-1.38897
TRINITY_DN3465_c0_g1	-2.14851	TRINITY_DN7753_c0_g2	1.55503	TRINITY_DN2378_c0_g1	-1.09685	TRINITY_DN659_c0_g2	-1.21877
TRINITY_DN122126_c0_g1	-1.89067	TRINITY_DN5873_c0_g1	1.56034	TRINITY_DN59_c1_g2	-1.18744	TRINITY_DN6703_c0_g1	-1.58783
TRINITY_DN20420_c0_g1	-2.20024	TRINITY_DN4624_c0_g1	1.46901	TRINITY_DN2542_c0_g1	1.22276	TRINITY_DN696_c0_g1	-1.82792
TRINITY_DN30536_c0_g1	-1.44011	TRINITY_DN10867_c0_g1	1.04309	TRINITY_DN34143_c0_g1	1.64938	TRINITY_DN7136_c0_g1	-2.16854
TRINITY_DN5127_c0_g1	-1.82507	TRINITY_DN18246_c0_g1	1.69311	TRINITY_DN4148_c0_g3	1.65572	TRINITY_DN7150_c1_g1	-1.74138
TRINITY_DN5821_c0_g1	-1.42985	TRINITY_DN29_c0_g1	1.45941	TRINITY_DN36298_c0_g1	1.30748	TRINITY_DN73012_c0_g1	-1.78852
TRINITY_DN16260_c0_g2	-3.33726	TRINITY_DN23550_c0_g1	1.92952	TRINITY_DN14375_c0_g2	1.99433	TRINITY_DN7322_c0_g1	-1.15608
TRINITY_DN4097_c0_g1	-1.63073	TRINITY_DN343_c0_g2	1.29184	TRINITY_DN5010_c0_g1	3.46097	TRINITY_DN7638_c0_g1	-1.68196
TRINITY_DN10222_c0_g1	-1.1108	TRINITY_DN4221_c0_g1	2.87274	TRINITY_DN11937_c0_g1	4.20787	TRINITY_DN7721_c0_g1	-1.23666
TRINITY_DN19331_c0_g2	-1.89907	TRINITY_DN3259_c0_g1	1.6229	TRINITY_DN8463_c0_g2	1.15748	TRINITY_DN7832_c0_g1	-1.91114
TRINITY_DN1811_c1_g1	-1.03782	TRINITY_DN4581_c0_g1	1.3856	TRINITY_DN2396_c0_g1	1.18435	TRINITY_DN819_c0_g1	-1.38505
TRINITY_DN2765_c0_g1	-1.25991	TRINITY_DN5531_c0_g1	-1.46398	TRINITY_DN15932_c0_g2	7.56856	TRINITY_DN8238_c2_g3	-1.14969
TRINITY_DN1484_c0_g1	-1.1619	TRINITY_DN9128_c0_g1	1.10949	TRINITY_DN8240_c0_g1	2.77469	TRINITY_DN8326_c0_g1	-1.46771
TRINITY_DN25307_c0_g1	-2.40288	TRINITY_DN24097_c0_g1	1.63849	TRINITY_DN3116_c0_g1	5.44961	TRINITY_DN85_c1_g1	-1.34609
TRINITY_DN11856_c0_g1	-1.46853	TRINITY_DN12201_c0_g1	2.69039	TRINITY_DN45706_c0_g1	2.45479	TRINITY_DN86006_c0_g1	-1.0739
TRINITY_DN6553_c0_g1	-1.66696	TRINITY_DN4617_c0_g1	2.08199	TRINITY_DN5137_c0_g1	1.93254	TRINITY_DN8744_c0_g1	-1.24431
TRINITY_DN343_c0_g2	-1.95456	TRINITY_DN17209_c0_g1	-2.94282	TRINITY_DN7595_c1_g1	-1.53896	TRINITY_DN9002_c0_g1	-1.00449
TRINITY_DN63920_c0_g1	-2.93258	TRINITY_DN4294_c0_g1	1.69557	TRINITY_DN42391_c0_g1	5.49129	TRINITY_DN9246_c0_g1	-2.30347
TRINITY_DN2392_c0_g1	-2.31148	TRINITY_DN9541_c0_g3	-1.31996	TRINITY_DN8629_c1_g1	1.37506	TRINITY_DN9280_c0_g1	-1.92004
TRINITY_DN6524_c0_g1	-1.6184	TRINITY_DN589_c0_g1	-1.49386	TRINITY_DN10391_c0_g2	4.46186	TRINITY_DN937_c0_g1	-1.98484
TRINITY_DN7958_c0_g1	-1.03701	TRINITY_DN11708_c0_g1	1.17778	TRINITY_DN4294_c0_g1	4.14392	TRINITY_DN955_c0_g1	-1.91136
TRINITY_DN22250_c0_g1	-3.07749	TRINITY_DN33566_c0_g1	1.8805	TRINITY_DN5633_c0_g1	2.87318	TRINITY_DN9578_c0_g1	-1.50942
TRINITY_DN5326_c1_g2	-2.25955	TRINITY_DN10391_c0_g2	1.32904	TRINITY_DN11504_c1_g2	1.75262	TRINITY_DN9751_c0_g1	-1.18321
TRINITY_DN38705_c0_g2	-1.25028	TRINITY_DN65418_c0_g1	1.84259	TRINITY_DN7586_c0_g1	3.06646	TRINITY_DN97666_c0_g1	-1.19831
TRINITY_DN71164_c0_g1	-1.00672	TRINITY_DN8439_c0_g1	1.63156	TRINITY_DN7702_c0_g1	5.94506	TRINITY_DN9923_c0_g1	-2.01311
TRINITY_DN53236_c0_g1	-1.62443	TRINITY_DN77824_c0_g2	1.30949	TRINITY_DN2136_c0_g1	1.31316
TRINITY_DN2424_c0_g1	-4.10802	TRINITY_DN2355_c0_g1	1.56694	TRINITY_DN1818_c1_g2	2.11717
TRINITY_DN9751_c0_g1	-1.43479	TRINITY_DN3733_c0_g1	1.60487	TRINITY_DN11388_c0_g3	1.52088
TRINITY_DN9998_c0_g2	-1.12453	TRINITY_DN8459_c0_g1	1.144	TRINITY_DN3351_c0_g1	1.43457
TRINITY_DN8350_c0_g1	-1.43928	TRINITY_DN28033_c0_g1	1.41505	TRINITY_DN51126_c0_g4	4.94595
TRINITY_DN1154_c1_g2	-2.69899	TRINITY_DN2196_c1_g1	-2.08644	TRINITY_DN17581_c0_g1	2.62406
TRINITY_DN28139_c0_g1	-3.32993	TRINITY_DN19134_c0_g1	2.31864	TRINITY_DN19591_c0_g1	1.77509
TRINITY_DN11225_c0_g1	-1.28665	TRINITY_DN15805_c0_g1	1.9358	TRINITY_DN972_c0_g1	-2.01869
TRINITY_DN15022_c1_g1	-1.16233	TRINITY_DN39298_c0_g1	1.68287	TRINITY_DN27266_c0_g1	-1.27957
TRINITY_DN54560_c0_g1	-4.30016	TRINITY_DN15318_c0_g3	1.76009	TRINITY_DN22818_c0_g1	-1.52653
TRINITY_DN4009_c1_g1	-1.43591	TRINITY_DN10231_c0_g1	1.25935	TRINITY_DN7394_c0_g1	-1.10595
TRINITY_DN16171_c0_g1	-1.42459	TRINITY_DN17733_c1_g5	-2.43023	TRINITY_DN39637_c0_g1	4.73647
TRINITY_DN3170_c0_g1	-1.15783	TRINITY_DN41783_c0_g2	2.06673	TRINITY_DN19870_c0_g1	2.34966
TRINITY_DN28099_c0_g3	-1.91836	TRINITY_DN7302_c0_g1	1.49532	TRINITY_DN10850_c0_g1	1.42497
TRINITY_DN12205_c0_g1	-1.72045	TRINITY_DN21_c0_g2	-2.1072	TRINITY_DN2440_c0_g1	1.30127
TRINITY_DN20771_c0_g2	-1.66525	TRINITY_DN8522_c0_g1	1.77549	TRINITY_DN9699_c0_g1	1.05746
TRINITY_DN12797_c0_g1	-1.16147	TRINITY_DN39325_c0_g1	2.2158	TRINITY_DN54557_c0_g1	2.52124
TRINITY_DN10403_c0_g1	-1.76745	TRINITY_DN81362_c0_g1	1.59069	TRINITY_DN47152_c0_g1	2.73705
TRINITY_DN2683_c0_g1	-2.00157	TRINITY_DN49120_c0_g1	1.23279	TRINITY_DN10360_c0_g1	5.98497
TRINITY_DN5019_c0_g1	-1.52761	TRINITY_DN14187_c0_g1	2.01653	TRINITY_DN12270_c0_g2	5.19636
TRINITY_DN9005_c0_g1	-1.05067	TRINITY_DN86006_c0_g1	1.30312	TRINITY_DN8690_c0_g1	-2.10067
TRINITY_DN4192_c2_g1	-1.83832	TRINITY_DN30405_c0_g1	1.19949	TRINITY_DN1017_c0_g1	1.02935
TRINITY_DN19243_c1_g1	-3.12392	TRINITY_DN8476_c0_g1	1.42164	TRINITY_DN29551_c0_g1	1.03637
TRINITY_DN23550_c0_g1	-3.04322	TRINITY_DN8114_c0_g1	1.20922	TRINITY_DN5043_c0_g1	7.26739
TRINITY_DN15947_c0_g1	-4.8865	TRINITY_DN53026_c0_g1	-1.78486	TRINITY_DN6616_c0_g1	3.03673
TRINITY_DN22_c0_g2	-1.02213	TRINITY_DN23369_c0_g1	1.58378	TRINITY_DN4013_c0_g2	1.28817
TRINITY_DN9666_c0_g1	-1.37791	TRINITY_DN54440_c0_g1	1.27808	TRINITY_DN31221_c0_g1	1.78879
TRINITY_DN32937_c0_g1	-3.90009	TRINITY_DN112078_c0_g1	2.19994	TRINITY_DN8350_c0_g1	1.29836
TRINITY_DN10080_c0_g1	-4.06152	TRINITY_DN9696_c0_g1	1.55127	TRINITY_DN2465_c0_g4	1.40837
TRINITY_DN1054_c0_g1	-4.44982	TRINITY_DN104992_c0_g1	2.08262	TRINITY_DN56309_c0_g1	2.65335
TRINITY_DN46362_c0_g2	-1.98508	TRINITY_DN4164_c0_g1	-2.18561	TRINITY_DN2590_c0_g1	-1.75657
TRINITY_DN2748_c0_g1	-1.91152	TRINITY_DN26990_c0_g1	2.65439	TRINITY_DN62640_c0_g1	2.7829
TRINITY_DN46496_c0_g1	-3.61282	TRINITY_DN2462_c0_g1	1.21713	TRINITY_DN1894_c0_g1	-1.14551
TRINITY_DN6234_c0_g1	-1.89449	TRINITY_DN24208_c0_g3	-1.46965	TRINITY_DN970_c0_g1	1.12591
TRINITY_DN5551_c0_g1	-4.08509	TRINITY_DN10346_c0_g1	2.13955	TRINITY_DN19051_c1_g1	1.12922
TRINITY_DN4723_c0_g1	-1.76757	TRINITY_DN9756_c0_g1	1.11204	TRINITY_DN1779_c0_g1	1.51416
TRINITY_DN15062_c0_g1	-1.43792	TRINITY_DN3966_c0_g1	1.33338	TRINITY_DN1566_c3_g1	4.39446
TRINITY_DN17018_c0_g1	-1.59686	TRINITY_DN38059_c0_g1	1.44083	TRINITY_DN427_c0_g5	-2.51911
TRINITY_DN27501_c0_g1	1.09839	TRINITY_DN59951_c0_g1	1.64869	TRINITY_DN21430_c0_g1	2.28602
TRINITY_DN7329_c0_g1	1.09181	TRINITY_DN11136_c0_g1	1.65573	TRINITY_DN4183_c1_g2	3.16837
TRINITY_DN7322_c0_g1	-1.5959	TRINITY_DN1043_c0_g2	-1.59346	TRINITY_DN27703_c0_g1	-1.86572
TRINITY_DN2515_c0_g1	-1.10954	TRINITY_DN13697_c0_g1	2.53866	TRINITY_DN144_c0_g1	-1.12325
TRINITY_DN3700_c0_g1	-2.3124	TRINITY_DN8893_c0_g1	1.47852	TRINITY_DN1013_c1_g1	1.09091
TRINITY_DN465_c0_g1	-1.23307	TRINITY_DN15974_c0_g1	-1.64694	TRINITY_DN185_c1_g2	3.02006
TRINITY_DN9430_c2_g1	-1.11873			TRINITY_DN8867_c0_g1	2.3255
TRINITY_DN3281_c0_g1	1.40617			TRINITY_DN11331_c0_g1	1.18642
TRINITY_DN9756_c1_g1	-1.73134			TRINITY_DN21008_c0_g1	5.56202
TRINITY_DN17364_c0_g1	-1.32579			TRINITY_DN3786_c0_g1	3.90336
TRINITY_DN1006_c0_g1	-1.20372			TRINITY_DN1037_c0_g3	2.46348
TRINITY_DN5268_c0_g1	-1.80057			TRINITY_DN21048_c0_g3	2.87677
TRINITY_DN3952_c0_g1	-4.51271			TRINITY_DN3445_c0_g1	1.29519
TRINITY_DN9488_c0_g1	-2.27662			TRINITY_DN27628_c0_g1	1.03103
TRINITY_DN1678_c0_g2	-2.36836			TRINITY_DN23575_c0_g1	1.40907
TRINITY_DN11294_c0_g1	-1.85916			TRINITY_DN2523_c0_g1	4.75148
TRINITY_DN83417_c0_g2	-2.08188			TRINITY_DN8442_c0_g1	-1.04305
TRINITY_DN20461_c0_g2	-2.01671			TRINITY_DN1115_c0_g1	1.24576
TRINITY_DN12424_c0_g1	-1.63033			TRINITY_DN17346_c0_g1	1.44937
TRINITY_DN10122_c0_g1	-1.01855			TRINITY_DN7509_c0_g1	1.49291
TRINITY_DN10880_c0_g2	-1.23823			TRINITY_DN10501_c0_g2	2.74031
TRINITY_DN11256_c0_g1	-2.18419			TRINITY_DN39298_c0_g1	1.13554
TRINITY_DN713_c0_g1	-9.46326			TRINITY_DN23369_c0_g1	1.35811
TRINITY_DN11388_c0_g1	-2.83002			TRINITY_DN465_c0_g1	1.35183
TRINITY_DN19403_c0_g2	-2.28015			TRINITY_DN1522_c0_g1	1.14714
TRINITY_DN127256_c0_g1	-1.81029			TRINITY_DN2590_c6_g1	-1.31533
TRINITY_DN47264_c0_g1	-1.38157			TRINITY_DN9660_c0_g1	1.0635
TRINITY_DN5220_c0_g1	-7.04388			TRINITY_DN2926_c0_g2	4.56444
TRINITY_DN18784_c0_g1	-1.27			TRINITY_DN2706_c0_g1	-1.24677
TRINITY_DN3929_c0_g1	-1.35867			TRINITY_DN18747_c0_g1	2.00835
TRINITY_DN12240_c0_g1	-2.69865			TRINITY_DN4788_c0_g1	1.61412
TRINITY_DN11080_c0_g2	-1.08337			TRINITY_DN6706_c0_g1	-1.20073
TRINITY_DN6493_c0_g1	-1.75383			TRINITY_DN4586_c0_g2	1.31797
TRINITY_DN11155_c1_g1	-2.19749			TRINITY_DN14207_c0_g2	-1.31656
TRINITY_DN4013_c0_g2	-1.0843			TRINITY_DN5905_c0_g1	-1.76506
TRINITY_DN41312_c0_g1	-1.49072			TRINITY_DN4004_c0_g1	3.01244
TRINITY_DN5744_c1_g1	-1.89891			TRINITY_DN122126_c0_g1	1.60533
TRINITY_DN2926_c0_g2	-3.9053			TRINITY_DN1985_c0_g1	-1.3459
TRINITY_DN11738_c0_g1	-4.06888			TRINITY_DN41659_c0_g3	2.1508
TRINITY_DN3733_c0_g1	-1.04221			TRINITY_DN3259_c0_g1	2.26423
TRINITY_DN2658_c0_g1	1.06295			TRINITY_DN14129_c0_g2	1.67526
TRINITY_DN30755_c0_g2	-3.66503			TRINITY_DN7924_c0_g1	2.30718
TRINITY_DN8867_c0_g1	-1.8156			TRINITY_DN5316_c0_g2	-1.34562
TRINITY_DN17716_c0_g1	-2.5754			TRINITY_DN1501_c0_g1	1.76404
TRINITY_DN5723_c0_g3	-1.91096			TRINITY_DN7294_c0_g1	1.23627
TRINITY_DN1253_c0_g1	-7.83091			TRINITY_DN6930_c0_g1	1.29744
TRINITY_DN17374_c0_g1	-4.02613			TRINITY_DN190_c0_g1	1.26047
TRINITY_DN22702_c0_g1	-1.15027			TRINITY_DN1006_c0_g1	1.10425
TRINITY_DN10899_c0_g1	-4.29351			TRINITY_DN23550_c0_g1	3.63684
TRINITY_DN17958_c0_g1	-3.46166			TRINITY_DN2873_c2_g1	1.6683
TRINITY_DN75921_c0_g1	-1.29738			TRINITY_DN3399_c0_g1	3.53986
TRINITY_DN9705_c0_g1	-1.18386			TRINITY_DN2081_c0_g1	-1.07482
TRINITY_DN5131_c0_g1	-1.09081			TRINITY_DN1955_c0_g1	-1.17457
TRINITY_DN6560_c0_g2	-1.26996			TRINITY_DN1938_c0_g1	1.35203
TRINITY_DN43518_c0_g1	-1.12407			TRINITY_DN45059_c0_g1	1.15626
TRINITY_DN4998_c0_g1	-1.40679			TRINITY_DN38596_c0_g1	1.99169
TRINITY_DN15461_c0_g1	1.05075			TRINITY_DN1806_c0_g1	2.07739
TRINITY_DN5610_c0_g1	-2.42649			TRINITY_DN668_c0_g1	1.4903
TRINITY_DN57265_c0_g1	-1.88634			TRINITY_DN26208_c0_g1	3.14081
TRINITY_DN7294_c0_g1	-1.29887			TRINITY_DN962_c0_g1	-1.23127
TRINITY_DN3124_c0_g1	-3.0511			TRINITY_DN13761_c0_g1	1.06194
TRINITY_DN41659_c0_g3	-1.84427			TRINITY_DN8182_c0_g2	1.09783
TRINITY_DN16711_c0_g1	-2.92822			TRINITY_DN1566_c0_g2	1.21337
TRINITY_DN2570_c0_g1	-2.71155			TRINITY_DN1917_c6_g1	1.9059
TRINITY_DN21114_c0_g1	-1.24624			TRINITY_DN35593_c0_g1	1.23626
TRINITY_DN20588_c0_g1	-3.09391			TRINITY_DN7721_c0_g1	2.66279
TRINITY_DN2567_c0_g1	1.44401			TRINITY_DN1199_c0_g1	1.99895
TRINITY_DN5271_c1_g1	-2.44796			TRINITY_DN6150_c0_g1	2.28307
TRINITY_DN11233_c0_g2	-2.1172			TRINITY_DN1399_c0_g1	1.09558
TRINITY_DN14129_c0_g2	-1.36506			TRINITY_DN5380_c1_g1	-1.35249
TRINITY_DN5040_c0_g1	-1.23348			TRINITY_DN7318_c1_g3	1.0333
TRINITY_DN13889_c0_g1	-1.31027			TRINITY_DN6928_c0_g1	-2.32375
TRINITY_DN14325_c0_g1	-1.01584			TRINITY_DN75805_c0_g2	-2.26072
TRINITY_DN22135_c0_g1	-1.17193			TRINITY_DN3621_c0_g2	4.46509
TRINITY_DN7702_c0_g1	-5.4834			TRINITY_DN104581_c0_g1	3.94708
TRINITY_DN2355_c0_g1	-2.30602			TRINITY_DN3364_c0_g1	1.75393
TRINITY_DN10177_c0_g1	-2.3252			TRINITY_DN1105_c2_g1	-2.53953
TRINITY_DN14555_c0_g1	-1.46979			TRINITY_DN7850_c0_g1	-1.08355
TRINITY_DN4617_c0_g1	-3.70596			TRINITY_DN1308_c0_g1	1.0237
TRINITY_DN5043_c0_g1	-7.0748			TRINITY_DN16711_c0_g1	3.53876
TRINITY_DN35866_c0_g1	-1.34573			TRINITY_DN10657_c0_g1	3.80883
TRINITY_DN9065_c0_g1	-1.12307			TRINITY_DN6319_c0_g1	2.6622
TRINITY_DN24699_c0_g1	-1.07268			TRINITY_DN1239_c3_g1	-2.10145
TRINITY_DN86006_c0_g1	-3.80711			TRINITY_DN7006_c2_g1	4.74107
TRINITY_DN11006_c0_g1	-1.77212			TRINITY_DN9759_c0_g1	1.12152
TRINITY_DN39_c1_g1	-1.24131			TRINITY_DN5327_c0_g1	1.01269
TRINITY_DN534_c0_g1	-1.30461			TRINITY_DN576_c0_g1	2.13472
TRINITY_DN16062_c0_g1	-1.58551			TRINITY_DN49127_c0_g1	2.21131
TRINITY_DN2812_c0_g1	-3.78093			TRINITY_DN9419_c0_g1	4.2306
TRINITY_DN37826_c0_g1	-4.36691			TRINITY_DN17727_c0_g1	3.21577
TRINITY_DN1264_c0_g2	-1.9486			TRINITY_DN4779_c0_g1	6.746
TRINITY_DN8878_c0_g1	-1.53058			TRINITY_DN9935_c0_g1	-1.0417
TRINITY_DN7595_c1_g1	1.2228			TRINITY_DN53459_c0_g1	-1.58229
TRINITY_DN3259_c0_g1	-1.90434			TRINITY_DN14167_c0_g1	2.60815
TRINITY_DN11205_c0_g2	-6.21354			TRINITY_DN2186_c0_g1	1.09504
TRINITY_DN937_c0_g1	-1.09016			TRINITY_DN53165_c0_g1	5.73511
TRINITY_DN5676_c0_g1	-1.1789			TRINITY_DN5431_c0_g1	-1.17982
TRINITY_DN3228_c0_g1	-1.26835			TRINITY_DN49602_c0_g1	3.30524
TRINITY_DN5137_c0_g1	-1.31738			TRINITY_DN3543_c1_g1	5.59974
TRINITY_DN8226_c0_g1	-1.73184			TRINITY_DN11415_c0_g1	1.75104
TRINITY_DN4185_c0_g4	-1.35544			TRINITY_DN1227_c0_g1	-1.08731
TRINITY_DN5939_c0_g1	-3.41378			TRINITY_DN1389_c1_g1	1.09734
TRINITY_DN17727_c0_g1	-2.36609			TRINITY_DN6560_c1_g1	-1.46014
TRINITY_DN190_c0_g1	-1.13486			TRINITY_DN27444_c0_g1	1.13361
TRINITY_DN21010_c0_g1	1.05746			TRINITY_DN29_c0_g1	1.06948
TRINITY_DN3949_c0_g1	-1.0396			TRINITY_DN3593_c0_g1	2.31928
TRINITY_DN2444_c0_g1	-1.25466			TRINITY_DN419_c0_g1	1.36734
TRINITY_DN7136_c0_g1	-3.91119			TRINITY_DN127978_c0_g1	1.15806
TRINITY_DN3168_c0_g1	1.11984			TRINITY_DN4268_c0_g1	-2.18174
TRINITY_DN49602_c0_g1	-2.53067			TRINITY_DN49120_c0_g1	1.09887
TRINITY_DN34601_c0_g2	-2.52124			TRINITY_DN1612_c0_g1	1.04588
TRINITY_DN17249_c0_g1	-3.02872			TRINITY_DN16989_c0_g1	2.29428
TRINITY_DN358_c0_g1	-1.27835			TRINITY_DN35866_c0_g1	1.58108
TRINITY_DN3786_c0_g1	-3.01996			TRINITY_DN16603_c0_g1	1.37641
TRINITY_DN25442_c0_g1	-2.38583			TRINITY_DN17810_c0_g1	-2.07427
TRINITY_DN2252_c1_g1	-1.17868			TRINITY_DN30415_c0_g1	1.20754
TRINITY_DN12904_c0_g1	-4.35879			TRINITY_DN20609_c0_g1	1.04428
TRINITY_DN182_c0_g1	-1.04046			TRINITY_DN110098_c0_g1	1.93217
TRINITY_DN9246_c0_g1	-3.90889			TRINITY_DN2625_c0_g1	1.66517
TRINITY_DN17741_c0_g1	-1.7238			TRINITY_DN6803_c0_g1	1.08452
TRINITY_DN1037_c0_g3	-3.05896			TRINITY_DN9508_c0_g2	1.44541
TRINITY_DN7620_c0_g1	-2.20976			TRINITY_DN643_c1_g1	1.28468
TRINITY_DN14549_c0_g1	-1.07102			TRINITY_DN3692_c1_g2	-1.47679
TRINITY_DN6272_c0_g1	-1.79416			TRINITY_DN4998_c0_g1	1.71348
TRINITY_DN2628_c0_g1	-1.01644			TRINITY_DN35704_c1_g1	1.5498
TRINITY_DN7845_c0_g1	-2.07465			TRINITY_DN3748_c0_g1	-1.05993
TRINITY_DN6090_c0_g1	-1.39707			TRINITY_DN66630_c0_g1	4.14074
TRINITY_DN83004_c0_g1	-2.11699			TRINITY_DN8345_c0_g1	-1.20071
TRINITY_DN6225_c0_g1	-1.70454			TRINITY_DN22702_c0_g1	1.34631
TRINITY_DN26598_c0_g1	-2.40275			TRINITY_DN4272_c0_g1	1.01169
TRINITY_DN26955_c0_g1	-2.0202			TRINITY_DN140548_c0_g1	6.52251
TRINITY_DN19077_c0_g1	-1.34875			TRINITY_DN44583_c2_g2	1.6841
TRINITY_DN27420_c0_g1	-1.94578			TRINITY_DN5235_c0_g1	-1.16773
TRINITY_DN52915_c0_g1	-1.88738			TRINITY_DN8928_c0_g1	2.24459
TRINITY_DN10360_c0_g1	-3.65051			TRINITY_DN33989_c0_g1	1.15324
TRINITY_DN2523_c0_g2	-2.07333			TRINITY_DN526_c0_g1	6.47844
TRINITY_DN23369_c0_g1	-1.25102			TRINITY_DN6267_c0_g1	1.69852
TRINITY_DN1008_c5_g2	-2.52556			TRINITY_DN41312_c0_g1	1.81181
TRINITY_DN10201_c0_g1	-1.08912			TRINITY_DN7710_c0_g1	1.13646
TRINITY_DN28787_c0_g1	-1.87209			TRINITY_DN888_c1_g2	3.53234
TRINITY_DN12239_c0_g1	-1.73405			TRINITY_DN12171_c0_g1	7.49484
TRINITY_DN69918_c0_g1	-2.44233			TRINITY_DN32813_c0_g1	-1.28714
TRINITY_DN4646_c0_g1	-1.02515			TRINITY_DN3001_c0_g1	1.07714
TRINITY_DN6883_c1_g1	-2.59261			TRINITY_DN1054_c0_g2	5.3426
TRINITY_DN37192_c0_g1	-2.30361			TRINITY_DN10201_c0_g1	1.06749
TRINITY_DN5494_c0_g2	-3.79023			TRINITY_DN8175_c0_g1	1.01019
TRINITY_DN4662_c0_g1	-1.54322			TRINITY_DN4662_c0_g1	2.14162
TRINITY_DN2637_c5_g1	-1.88311			TRINITY_DN21010_c0_g1	-1.04265
TRINITY_DN86712_c0_g1	-6.43311			TRINITY_DN6303_c0_g1	2.07205
TRINITY_DN2630_c0_g2	-2.30582			TRINITY_DN1545_c0_g1	6.71411
TRINITY_DN51485_c0_g1	-1.92352			TRINITY_DN5551_c0_g1	4.918
TRINITY_DN2748_c0_g2	-3.14747			TRINITY_DN1910_c0_g1	1.28166
TRINITY_DN87098_c0_g1	-1.11896			TRINITY_DN6135_c0_g1	-1.09732
TRINITY_DN32075_c1_g2	-2.43726			TRINITY_DN24059_c0_g1	-1.85863
TRINITY_DN4683_c0_g2	-1.51453			TRINITY_DN28099_c0_g3	1.87555
TRINITY_DN25522_c0_g1	-4.79854			TRINITY_DN5675_c0_g1	-1.14558
TRINITY_DN3177_c1_g1	-1.02017			TRINITY_DN59951_c0_g1	2.67255
TRINITY_DN36298_c0_g1	-1.00277			TRINITY_DN2624_c0_g1	1.79247
TRINITY_DN4676_c0_g1	-3.39703			TRINITY_DN7075_c0_g1	1.55512
TRINITY_DN10245_c0_g1	-1.94829			TRINITY_DN8400_c0_g1	1.49535
TRINITY_DN90433_c0_g1	-2.54666			TRINITY_DN11856_c0_g1	1.14803
TRINITY_DN3593_c0_g1	-1.73954			TRINITY_DN6790_c0_g1	-2.20556
TRINITY_DN29_c0_g1	-1.0092			TRINITY_DN34220_c0_g1	2.61759
TRINITY_DN6267_c0_g1	-1.44917			TRINITY_DN8277_c0_g1	3.595
TRINITY_DN37794_c0_g1	-4.21201			TRINITY_DN6250_c1_g1	-1.11734
TRINITY_DN11783_c1_g1	-1.29437			TRINITY_DN8226_c0_g1	1.85399
TRINITY_DN7190_c1_g2	-3.34454			TRINITY_DN18036_c0_g1	3.75147
TRINITY_DN12383_c0_g1	-1.26618			TRINITY_DN21445_c0_g1	1.2833
TRINITY_DN11103_c0_g2	-1.37167			TRINITY_DN59245_c0_g1	11.3422
TRINITY_DN11534_c0_g1	-1.94377			TRINITY_DN6540_c0_g1	-1.10554
TRINITY_DN11985_c0_g1	-1.71503			TRINITY_DN5208_c0_g1	-1.13603
TRINITY_DN37166_c0_g1	-1.4228			TRINITY_DN41789_c0_g1	-2.19228
TRINITY_DN37490_c0_g1	-4.47256			TRINITY_DN38637_c0_g1	3.07366
TRINITY_DN8201_c0_g1	-1.14249			TRINITY_DN14152_c0_g1	1.09497
TRINITY_DN13731_c0_g1	-1.41471			TRINITY_DN1078_c0_g2	1.1843
TRINITY_DN1367_c0_g3	-1.2097			TRINITY_DN6312_c0_g2	4.21773
TRINITY_DN49127_c0_g1	-1.50471			TRINITY_DN7593_c0_g1	-1.01348
TRINITY_DN56124_c0_g1	-1.04383			TRINITY_DN11783_c1_g1	1.51611
TRINITY_DN46310_c0_g3	-2.14519			TRINITY_DN819_c0_g1	1.25133
TRINITY_DN7968_c0_g1	1.31442			TRINITY_DN1295_c0_g2	-1.09081
TRINITY_DN5087_c0_g1	-6.15001			TRINITY_DN9626_c0_g1	-1.15048
TRINITY_DN21430_c0_g1	-1.39506			TRINITY_DN63731_c1_g3	-1.3761
TRINITY_DN11776_c1_g1	-4.65686			TRINITY_DN6275_c0_g2	1.01271
TRINITY_DN4864_c0_g1	-1.11672			TRINITY_DN106033_c0_g2	1.46223
TRINITY_DN10334_c0_g1	-1.41639			TRINITY_DN19608_c0_g3	-1.81655
TRINITY_DN39405_c0_g1	-3.98808			TRINITY_DN3281_c0_g1	-1.26724
TRINITY_DN1917_c6_g1	-1.47456			TRINITY_DN182_c0_g2	1.76473
TRINITY_DN7006_c2_g1	-2.99577			TRINITY_DN2102_c0_g1	1.37146
TRINITY_DN79696_c0_g1	-2.44979			TRINITY_DN5821_c0_g1	1.40652
TRINITY_DN7617_c1_g1	-1.86862			TRINITY_DN78_c0_g2	2.35226
TRINITY_DN84_c1_g1	-1.05436			TRINITY_DN9544_c0_g2	3.97907
TRINITY_DN9676_c0_g1	-1.12144			TRINITY_DN11738_c0_g1	4.72274
TRINITY_DN4285_c10_g2	-1.99211			TRINITY_DN30538_c0_g1	1.555
TRINITY_DN2160_c5_g1	-4.08617			TRINITY_DN19395_c0_g1	2.62615
TRINITY_DN12368_c0_g1	-2.72048			TRINITY_DN1367_c0_g1	2.17831
TRINITY_DN12430_c0_g2	-3.54745			TRINITY_DN11210_c0_g1	1.32409
TRINITY_DN19311_c0_g1	-2.87208			TRINITY_DN8114_c0_g1	1.19664
TRINITY_DN15232_c0_g1	-1.02347			TRINITY_DN17469_c0_g1	4.74647
TRINITY_DN4695_c0_g1	-1.3277			TRINITY_DN13843_c0_g3	1.14314
TRINITY_DN50527_c0_g1	-3.19625			TRINITY_DN16383_c0_g1	1.46931
TRINITY_DN33138_c0_g1	-1.68058			TRINITY_DN20428_c0_g2	2.81424
TRINITY_DN3296_c0_g1	-1.56276			TRINITY_DN20794_c0_g1	2.08204
TRINITY_DN326_c0_g3	-1.24602			TRINITY_DN14375_c0_g1	1.11751
TRINITY_DN14839_c0_g2	-3.17524			TRINITY_DN2542_c3_g1	1.91633
TRINITY_DN1448_c0_g2	-2.79114			TRINITY_DN3090_c0_g1	1.39976
TRINITY_DN10677_c0_g1	-1.16703			TRINITY_DN34331_c0_g1	11.5089
TRINITY_DN8326_c0_g1	-3.50779			TRINITY_DN637_c1_g1	-1.04635
TRINITY_DN78502_c0_g1	-1.92808			TRINITY_DN4916_c0_g1	-1.735
TRINITY_DN7660_c0_g1	-2.1067			TRINITY_DN18514_c0_g1	6.42931
TRINITY_DN8006_c0_g1	-1.94865			TRINITY_DN28033_c0_g1	1.74801
TRINITY_DN8521_c0_g1	1.19263			TRINITY_DN1043_c0_g2	-1.66079
TRINITY_DN53165_c0_g1	-4.24253			TRINITY_DN4799_c0_g1	1.37374
TRINITY_DN44831_c0_g1	-1.5936			TRINITY_DN2404_c0_g1	-1.40577
TRINITY_DN33750_c0_g1	-1.36502			TRINITY_DN483_c0_g1	1.63291
TRINITY_DN41161_c0_g1	-2.53514			TRINITY_DN22139_c0_g1	5.85874
TRINITY_DN92245_c0_g1	-2.52366			TRINITY_DN4549_c2_g1	-1.83905
TRINITY_DN14551_c0_g1	-2.50996			TRINITY_DN7734_c0_g1	7.68945
TRINITY_DN52620_c0_g1	-2.5862			TRINITY_DN6138_c0_g1	-1.22496
TRINITY_DN5669_c0_g2	-1.26559			TRINITY_DN20721_c0_g1	-1.3657
TRINITY_DN6410_c0_g2	-2.87628			TRINITY_DN9210_c2_g2	-1.40357
TRINITY_DN9419_c0_g1	-2.65762			TRINITY_DN476_c0_g3	1.32453
TRINITY_DN9426_c1_g1	-1.03628			TRINITY_DN2812_c0_g1	4.58083
TRINITY_DN15349_c0_g1	-2.86313			TRINITY_DN6622_c0_g2	-1.23464
TRINITY_DN4582_c1_g1	-1.05927			TRINITY_DN44085_c0_g1	-1.03801
TRINITY_DN19461_c0_g1	-1.77837			TRINITY_DN11294_c0_g1	1.64561
TRINITY_DN14624_c0_g1	-1.32549			TRINITY_DN10604_c0_g1	1.03104
TRINITY_DN30672_c0_g2	-4.43532			TRINITY_DN5090_c0_g1	3.1145
TRINITY_DN61281_c0_g1	-4.19526			TRINITY_DN6272_c0_g1	1.78062
TRINITY_DN75805_c0_g2	1.38419			TRINITY_DN12095_c0_g1	1.82814
TRINITY_DN8640_c0_g1	1.23317			TRINITY_DN10245_c0_g1	2.09899
TRINITY_DN41659_c0_g1	-1.65518			TRINITY_DN11979_c0_g1	1.3046
TRINITY_DN66419_c0_g1	-1.02989			TRINITY_DN8258_c0_g2	2.84438
TRINITY_DN47557_c0_g1	-3.41235			TRINITY_DN4591_c0_g1	-1.28863
TRINITY_DN1357_c0_g3	-1.03566			TRINITY_DN2392_c0_g1	1.84635
TRINITY_DN2942_c0_g2	-2.16768			TRINITY_DN24787_c0_g1	1.06095
TRINITY_DN20990_c0_g1	-1.50939			TRINITY_DN4819_c0_g1	-1.11667
TRINITY_DN21793_c0_g1	-2.39713			TRINITY_DN128393_c0_g1	1.58923
TRINITY_DN10880_c0_g1	-1.7918			TRINITY_DN897_c0_g1	-1.0599
TRINITY_DN7796_c0_g1	1.18924			TRINITY_DN3029_c0_g1	2.39838
TRINITY_DN56131_c0_g2	-1.02802			TRINITY_DN617_c0_g2	1.67215
TRINITY_DN28978_c1_g1	-1.53073			TRINITY_DN14616_c2_g1	5.85993
TRINITY_DN32852_c0_g1	1.26397			TRINITY_DN22610_c0_g1	2.0762
TRINITY_DN120504_c0_g1	-1.62451			TRINITY_DN8599_c0_g1	1.3677
TRINITY_DN21193_c0_g1	-1.44337			TRINITY_DN1448_c0_g1	1.38052
TRINITY_DN7586_c1_g1	-2.81109			TRINITY_DN1360_c0_g3	-1.02785
TRINITY_DN12189_c0_g1	-3.45435			TRINITY_DN2254_c0_g1	-1.07693
TRINITY_DN13976_c0_g2	-1.1998			TRINITY_DN7766_c0_g1	1.00696
TRINITY_DN6616_c0_g1	-1.83774			TRINITY_DN828_c0_g2	1.78172
TRINITY_DN15699_c0_g2	1.21755			TRINITY_DN13676_c0_g1	1.22462
TRINITY_DN17915_c0_g1	-1.34485			TRINITY_DN15844_c0_g1	1.97989
TRINITY_DN5140_c0_g1	-3.64186			TRINITY_DN2432_c0_g1	1.12325
TRINITY_DN127978_c0_g1	-1.12042			TRINITY_DN4272_c1_g1	1.69599
TRINITY_DN3364_c0_g1	-1.12096			TRINITY_DN37593_c0_g1	-1.12131
TRINITY_DN8522_c0_g1	-2.51802			TRINITY_DN29069_c0_g1	-1.07705
TRINITY_DN14595_c0_g1	1.20219			TRINITY_DN9580_c0_g1	1.6219
TRINITY_DN62841_c0_g2	-2.25278			TRINITY_DN63920_c0_g1	4.36515
TRINITY_DN21292_c1_g1	-2.5018			TRINITY_DN39_c1_g1	1.11789
TRINITY_DN34142_c0_g1	-1.46264			TRINITY_DN36177_c0_g2	1.33943
TRINITY_DN4703_c0_g1	-1.08386			TRINITY_DN16232_c0_g1	-1.91197
TRINITY_DN20239_c1_g1	-1.59315			TRINITY_DN10177_c0_g1	2.29388
TRINITY_DN23293_c0_g1	-2.23103			TRINITY_DN14233_c1_g1	2.99873
TRINITY_DN9116_c0_g1	-8.43353			TRINITY_DN9002_c0_g1	1.38227
TRINITY_DN16773_c0_g2	-2.14484			TRINITY_DN2277_c1_g1	-1.04005
TRINITY_DN3378_c2_g1	-1.01288			TRINITY_DN3068_c0_g1	1.40867
TRINITY_DN63497_c0_g1	-3.40184			TRINITY_DN29942_c0_g2	-1.93902
TRINITY_DN22139_c0_g1	-4.1724			TRINITY_DN8522_c0_g1	3.39913
TRINITY_DN2873_c2_g1	-1.24336			TRINITY_DN81096_c0_g5	1.54301
TRINITY_DN18747_c0_g1	-1.41854			TRINITY_DN13269_c0_g1	1.01445
TRINITY_DN29003_c0_g2	-2.15907			TRINITY_DN17716_c0_g1	3.17601
TRINITY_DN7519_c0_g1	-1.57555			TRINITY_DN335_c0_g1	-1.11759
TRINITY_DN11426_c0_g6	-2.3553			TRINITY_DN1255_c0_g1	-1.26515
TRINITY_DN5865_c0_g1	-1.60487			TRINITY_DN7620_c0_g1	3.20521
TRINITY_DN12070_c0_g1	-2.41063			TRINITY_DN11741_c0_g1	-1.38205
TRINITY_DN496_c0_g3	-2.49089			TRINITY_DN8952_c0_g1	1.54068
TRINITY_DN7586_c0_g1	-2.46604			TRINITY_DN30274_c0_g1	2.30615
TRINITY_DN17571_c0_g1	-1.08636			TRINITY_DN7830_c0_g1	1.89429
TRINITY_DN1045_c0_g1	-1.85678			TRINITY_DN16083_c0_g1	2.07916
TRINITY_DN11425_c0_g1	-1.01535			TRINITY_DN2932_c1_g2	1.17081
TRINITY_DN4726_c0_g1	-2.52377			TRINITY_DN332_c1_g3	-1.03052
TRINITY_DN13114_c0_g1	-1.00343			TRINITY_DN14884_c0_g1	4.91844
TRINITY_DN1958_c0_g3	-1.45108			TRINITY_DN45732_c0_g2	-1.29802
TRINITY_DN424_c6_g2	-1.83811			TRINITY_DN77042_c0_g1	-1.06848
TRINITY_DN3148_c0_g1	-1.10857			TRINITY_DN38059_c0_g1	3.55123
TRINITY_DN2848_c0_g3	-3.87755			TRINITY_DN47557_c0_g1	4.78705
TRINITY_DN56743_c0_g4	-2.00228			TRINITY_DN9116_c0_g1	10.0314
TRINITY_DN6437_c0_g3	-1.48068			TRINITY_DN8142_c1_g1	1.35396
TRINITY_DN11182_c0_g1	-1.14729			TRINITY_DN12490_c1_g1	-2.93922
TRINITY_DN1607_c0_g1	-2.11873			TRINITY_DN4658_c0_g1	-1.29282
TRINITY_DN21450_c0_g2	-1.4728			TRINITY_DN47826_c0_g1	2.28873
TRINITY_DN5706_c0_g1	-1.10422			TRINITY_DN26990_c0_g1	5.34208
TRINITY_DN1407_c0_g1	-1.06467			TRINITY_DN9485_c0_g1	1.95938
TRINITY_DN3116_c0_g1	-5.06907			TRINITY_DN32937_c0_g1	2.70129
TRINITY_DN31830_c0_g1	-1.98245			TRINITY_DN29198_c0_g1	1.31184
TRINITY_DN8426_c0_g2	-2.9696			TRINITY_DN103418_c0_g1	1.14823
TRINITY_DN1288_c1_g1	-1.9125			TRINITY_DN16442_c0_g1	2.24685
TRINITY_DN124109_c0_g1	-2.24778			TRINITY_DN9488_c0_g1	2.76864
TRINITY_DN1607_c0_g2	-2.61806			TRINITY_DN15022_c1_g1	1.05851
TRINITY_DN1298_c0_g2	-1.83732			TRINITY_DN39325_c0_g2	1.18988
TRINITY_DN10793_c0_g1	-1.35136			TRINITY_DN1609_c2_g2	1.39582
TRINITY_DN500_c2_g1	-2.00475			TRINITY_DN3206_c0_g1	1.94289
TRINITY_DN6928_c0_g2	-1.85132			TRINITY_DN19012_c0_g1	3.63095
TRINITY_DN3570_c0_g3	1.26104			TRINITY_DN5494_c0_g2	2.79405
TRINITY_DN22909_c1_g1	-3.32225			TRINITY_DN420_c0_g3	-1.13492
TRINITY_DN88799_c0_g1	-2.90144			TRINITY_DN4164_c0_g1	-1.78205
TRINITY_DN59951_c0_g1	-1.82608			TRINITY_DN2424_c0_g1	4.04043
TRINITY_DN11328_c0_g2	-2.07066			TRINITY_DN22180_c0_g1	-1.05469
TRINITY_DN22565_c0_g1	-2.89239			TRINITY_DN6410_c0_g2	3.55708
TRINITY_DN62640_c0_g1	-3.04677			TRINITY_DN3475_c0_g1	3.41793
TRINITY_DN434_c0_g1	-1.7023			TRINITY_DN57367_c0_g1	-1.04787
TRINITY_DN619_c1_g1	-1.21965			TRINITY_DN13646_c0_g1	2.32632
TRINITY_DN2715_c0_g1	-1.36255			TRINITY_DN5305_c0_g1	1.75224
TRINITY_DN19656_c0_g2	-1.21274			TRINITY_DN2513_c0_g1	1.67452
TRINITY_DN6955_c0_g2	-1.59919			TRINITY_DN2198_c0_g1	1.07981
TRINITY_DN15093_c0_g1	-2.07532			TRINITY_DN2765_c1_g1	4.96583
TRINITY_DN20428_c0_g2	-1.98525			TRINITY_DN2241_c0_g2	-1.49154
TRINITY_DN6073_c0_g2	-2.26819			TRINITY_DN12826_c0_g2	1.02091
TRINITY_DN42636_c0_g1	-2.62988			TRINITY_DN83417_c0_g2	2.201
TRINITY_DN5053_c0_g1	-2.34286			TRINITY_DN17018_c0_g1	1.53269
TRINITY_DN17257_c0_g1	-1.95407			TRINITY_DN8346_c0_g1	1.87589
TRINITY_DN4294_c0_g1	-2.92025			TRINITY_DN17701_c0_g1	2.06185
TRINITY_DN4289_c0_g2	-2.82248			TRINITY_DN58085_c0_g2	-1.07888
TRINITY_DN6121_c0_g1	-1.02554			TRINITY_DN3952_c0_g1	4.91641
TRINITY_DN434_c0_g2	-1.51548			TRINITY_DN5520_c0_g1	1.23091
TRINITY_DN21008_c0_g1	-5.19475			TRINITY_DN13713_c0_g1	2.90745
TRINITY_DN10219_c1_g1	-4.17824			TRINITY_DN42636_c0_g1	3.54114
TRINITY_DN27451_c0_g2	-2.90851			TRINITY_DN38859_c1_g1	-1.10625
TRINITY_DN1264_c0_g1	-1.77897			TRINITY_DN2327_c2_g1	-1.8688
TRINITY_DN37574_c0_g1	-1.51174			TRINITY_DN7927_c1_g1	1.27606
TRINITY_DN1348_c0_g1	-2.55895			TRINITY_DN46496_c0_g1	4.3513
TRINITY_DN24208_c0_g3	-1.32723			TRINITY_DN10403_c0_g1	1.92871
TRINITY_DN2866_c0_g1	-1.26879			TRINITY_DN80666_c0_g1	-1.56017
TRINITY_DN2822_c0_g1	-2.03313			TRINITY_DN434_c0_g2	2.26503
TRINITY_DN20794_c0_g1	-1.42795			TRINITY_DN79696_c0_g1	3.41535
TRINITY_DN11736_c0_g4	-1.95644			TRINITY_DN9298_c0_g1	3.29841
TRINITY_DN20913_c0_g1	-1.4667			TRINITY_DN11860_c0_g1	1.00484
TRINITY_DN19012_c0_g1	-2.39592			TRINITY_DN40159_c1_g3	1.22368
TRINITY_DN21243_c0_g1	-1.59609			TRINITY_DN2694_c1_g2	1.35948
TRINITY_DN3296_c0_g2	-1.48009			TRINITY_DN7039_c0_g2	-1.08197
TRINITY_DN10394_c0_g1	-1.20261			TRINITY_DN7832_c0_g1	2.31174
TRINITY_DN4526_c0_g1	-1.42378			TRINITY_DN27153_c0_g1	-1.9451
TRINITY_DN20643_c0_g2	-1.67036			TRINITY_DN5762_c0_g2	1.45732
TRINITY_DN40295_c0_g1	1.54599			TRINITY_DN32680_c0_g1	-1.1073
TRINITY_DN20325_c0_g1	-1.83083			TRINITY_DN928_c0_g1	1.22954
TRINITY_DN10561_c0_g1	-2.2497			TRINITY_DN1798_c2_g1	1.86936
TRINITY_DN83300_c0_g1	-1.98652			TRINITY_DN43790_c0_g1	1.01517
TRINITY_DN442_c0_g1	-4.31868			TRINITY_DN18784_c0_g1	1.26203
TRINITY_DN17997_c0_g2	-1.64304			TRINITY_DN90330_c0_g1	1.58169
TRINITY_DN12586_c0_g1	-1.03251			TRINITY_DN7753_c0_g2	2.57256
TRINITY_DN9796_c0_g1	-1.17898			TRINITY_DN22975_c0_g1	2.55879
TRINITY_DN9544_c0_g2	-4.10248			TRINITY_DN1719_c0_g1	-1.32458
TRINITY_DN65270_c0_g1	-2.14025			TRINITY_DN4549_c1_g1	-1.74467
TRINITY_DN3621_c0_g2	-3.54238			TRINITY_DN11439_c0_g1	1.18739
TRINITY_DN2564_c1_g1	-2.72186			TRINITY_DN33750_c0_g1	1.8946
TRINITY_DN16324_c2_g1	-2.16296			TRINITY_DN4183_c1_g1	-1.09037
TRINITY_DN6319_c0_g1	-1.79495			TRINITY_DN5676_c0_g2	1.24944
TRINITY_DN88_c1_g2	-1.40426			TRINITY_DN31997_c0_g1	-1.02567
TRINITY_DN3297_c0_g1	-6.20774			TRINITY_DN11256_c0_g1	2.20504
TRINITY_DN24777_c0_g1	2.08309			TRINITY_DN12423_c0_g1	1.36163
TRINITY_DN35106_c0_g1	-2.00796			TRINITY_DN5749_c1_g1	-1.57607
TRINITY_DN7638_c0_g1	-1.78495			TRINITY_DN4617_c0_g1	4.56129
TRINITY_DN31503_c0_g1	-1.28868			TRINITY_DN14592_c0_g3	1.09096
TRINITY_DN19988_c0_g1	-1.15654			TRINITY_DN1607_c0_g2	3.04271
TRINITY_DN22143_c0_g1	-2.81685			TRINITY_DN2637_c5_g1	2.48868
TRINITY_DN8947_c0_g1	-2.04146			TRINITY_DN7134_c0_g1	6.9555
TRINITY_DN9936_c0_g1	-1.15681			TRINITY_DN521_c1_g2	-1.20812
TRINITY_DN16981_c0_g1	-1.12702			TRINITY_DN5361_c0_g1	2.24407
TRINITY_DN12226_c0_g1	-1.84218			TRINITY_DN6861_c0_g1	-1.20608
TRINITY_DN3475_c0_g1	-2.32944			TRINITY_DN45413_c0_g2	1.92612
TRINITY_DN75362_c0_g1	-1.1744			TRINITY_DN5522_c0_g1	-1.30918
TRINITY_DN8377_c0_g1	-1.35968			TRINITY_DN39312_c0_g1	-1.43518
TRINITY_DN11868_c0_g1	-1.21384			TRINITY_DN4459_c1_g1	1.03978
TRINITY_DN1512_c0_g2	-2.01753			TRINITY_DN94813_c0_g1	1.30968
TRINITY_DN6942_c0_g1	-1.01511			TRINITY_DN911_c0_g2	1.08292
TRINITY_DN26160_c0_g1	-2.88517			TRINITY_DN47069_c0_g1	3.86254
TRINITY_DN59409_c0_g1	-1.51323			TRINITY_DN15062_c0_g1	1.24509
TRINITY_DN119340_c0_g1	-3.26537			TRINITY_DN1054_c0_g1	5.0489
TRINITY_DN3131_c0_g1	-1.56932			TRINITY_DN44148_c0_g1	-2.49916
TRINITY_DN9941_c0_g1	1.33155			TRINITY_DN9531_c0_g1	1.12254
TRINITY_DN2413_c0_g2	-1.1683			TRINITY_DN9936_c0_g1	1.96922
TRINITY_DN44739_c0_g1	-1.61718			TRINITY_DN8431_c0_g1	1.20527
TRINITY_DN6150_c0_g1	-2.61342			TRINITY_DN10880_c0_g2	1.32663
TRINITY_DN3788_c0_g3	-1.72946			TRINITY_DN8921_c0_g1	5.49116
TRINITY_DN12423_c0_g1	-1.30144			TRINITY_DN865_c0_g3	9.31087
TRINITY_DN6855_c0_g1	-1.32334			TRINITY_DN4205_c0_g1	1.99128
TRINITY_DN16486_c0_g1	-1.41253			TRINITY_DN7821_c0_g1	1.12847
TRINITY_DN6745_c0_g1	-1.00912			TRINITY_DN7373_c0_g1	1.98728
TRINITY_DN28124_c0_g1	-2.52751			TRINITY_DN6928_c0_g2	2.27773
TRINITY_DN3420_c1_g1	-1.1928			TRINITY_DN5588_c0_g1	-1.20258
TRINITY_DN33133_c0_g3	-1.52957			TRINITY_DN10122_c0_g1	1.06341
TRINITY_DN26877_c0_g4	-1.00576			TRINITY_DN10793_c0_g1	1.86343
TRINITY_DN14960_c0_g1	-2.365			TRINITY_DN9696_c0_g1	1.05222
TRINITY_DN13738_c0_g1	-1.43276			TRINITY_DN27869_c0_g1	3.99893
TRINITY_DN65847_c0_g1	-1.24561			TRINITY_DN18196_c0_g1	1.80886
TRINITY_DN22478_c0_g1	-1.63639			TRINITY_DN17364_c0_g1	1.17936
TRINITY_DN5361_c0_g1	-1.70817			TRINITY_DN843_c0_g1	-1.28206
TRINITY_DN50340_c0_g2	-2.83435			TRINITY_DN25307_c0_g1	2.47829
TRINITY_DN40650_c0_g1	-1.3681			TRINITY_DN24597_c0_g1	1.22827
TRINITY_DN104600_c0_g1	2.01642			TRINITY_DN6986_c0_g1	-1.30409
TRINITY_DN8313_c0_g1	-1.46026			TRINITY_DN88712_c0_g1	1.92352
TRINITY_DN10095_c0_g1	-1.45874			TRINITY_DN1607_c0_g1	2.18341
TRINITY_DN72009_c0_g1	-1.44414			TRINITY_DN8160_c0_g1	4.08759
TRINITY_DN59550_c0_g1	-1.69487			TRINITY_DN10231_c0_g1	2.31963
TRINITY_DN1534_c1_g1	-1.64409			TRINITY_DN184_c0_g3	1.20972
TRINITY_DN28589_c0_g1	-7.2676			TRINITY_DN718_c2_g1	-1.10472
TRINITY_DN4495_c0_g1	-1.32404			TRINITY_DN8878_c0_g1	1.45314
TRINITY_DN35_c0_g1	-1.13235			TRINITY_DN15232_c0_g1	1.44661
TRINITY_DN1545_c0_g1	-4.26791			TRINITY_DN43518_c0_g1	1.22259
TRINITY_DN54557_c0_g1	-2.58456			TRINITY_DN5725_c0_g3	1.05136
TRINITY_DN94272_c0_g1	2.02404			TRINITY_DN130629_c0_g1	1.84378
TRINITY_DN966_c0_g2	-1.86978			TRINITY_DN44188_c0_g1	-1.18247
TRINITY_DN117629_c0_g1	-1.08501			TRINITY_DN1448_c0_g2	3.10373
TRINITY_DN2694_c1_g2	-1.11021			TRINITY_DN3148_c0_g1	1.14571
TRINITY_DN11324_c0_g1	-1.728			TRINITY_DN3079_c1_g1	-1.22686
TRINITY_DN10019_c0_g1	-1.24704			TRINITY_DN71_c1_g2	2.17709
TRINITY_DN35520_c0_g1	-1.13581			TRINITY_DN1922_c2_g1	1.11607
TRINITY_DN41246_c0_g1	-1.50685			TRINITY_DN22227_c0_g1	6.56243
TRINITY_DN25278_c0_g1	-1.29627			TRINITY_DN25336_c0_g1	1.23036
TRINITY_DN937_c1_g1	-2.48248			TRINITY_DN31830_c0_g1	2.5743
TRINITY_DN14129_c0_g1	-1.35245			TRINITY_DN6059_c0_g1	1.7218
TRINITY_DN2076_c0_g2	-1.05441			TRINITY_DN1678_c0_g2	2.18909
TRINITY_DN52876_c0_g1	-1.47922			TRINITY_DN115191_c0_g2	-1.72705
TRINITY_DN37143_c1_g2	-2.53183			TRINITY_DN4188_c0_g3	3.00845
TRINITY_DN5917_c0_g2	-1.43602			TRINITY_DN20545_c0_g1	8.94194
TRINITY_DN57529_c0_g1	-1.91319			TRINITY_DN22286_c0_g1	-1.33632
TRINITY_DN32308_c0_g1	-2.64281			TRINITY_DN3610_c1_g2	1.88623
TRINITY_DN35195_c0_g1	-1.46317			TRINITY_DN11232_c0_g2	-1.35504
TRINITY_DN12851_c0_g1	-2.06291			TRINITY_DN6429_c0_g1	2.20348
TRINITY_DN14884_c0_g1	-3.42385			TRINITY_DN690_c0_g1	1.71448
TRINITY_DN751_c1_g1	-1.3139			TRINITY_DN26955_c0_g1	2.14264
TRINITY_DN58470_c0_g1	-1.3855			TRINITY_DN5899_c1_g1	1.66957
TRINITY_DN6687_c0_g1	1.16994			TRINITY_DN33353_c0_g1	2.31645
TRINITY_DN28033_c0_g1	-1.14539			TRINITY_DN27179_c0_g1	1.08017
TRINITY_DN22461_c0_g1	-1.39762			TRINITY_DN2523_c0_g2	4.37183
TRINITY_DN32248_c0_g1	-1.00301			TRINITY_DN17915_c0_g1	1.66402
TRINITY_DN14902_c0_g2	-1.21364			TRINITY_DN617_c0_g5	1.27399
TRINITY_DN52461_c0_g2	-3.28945			TRINITY_DN713_c0_g2	8.90202
TRINITY_DN1501_c0_g1	-1.02035			TRINITY_DN62758_c0_g1	-1.04422
TRINITY_DN16378_c1_g1	-1.38541			TRINITY_DN10590_c1_g1	-1.14277
TRINITY_DN78_c0_g2	-1.43267			TRINITY_DN1150_c3_g1	2.34681
TRINITY_DN4853_c0_g1	-1.51408			TRINITY_DN87271_c0_g1	1.54636
TRINITY_DN2941_c1_g1	1.13413			TRINITY_DN3088_c0_g1	-1.52831
TRINITY_DN11088_c0_g1	-1.1274			TRINITY_DN15947_c0_g1	3.43527
TRINITY_DN15630_c0_g1	1.13384			TRINITY_DN6164_c0_g1	-1.23619
TRINITY_DN34331_c0_g1	-9.79116			TRINITY_DN3520_c0_g1	-1.41246
TRINITY_DN35704_c1_g1	-1.00707			TRINITY_DN3793_c0_g1	2.888
TRINITY_DN13064_c0_g1	-1.16507			TRINITY_DN20588_c0_g1	3.25129
TRINITY_DN44776_c0_g1	-1.32358			TRINITY_DN25125_c0_g2	1.2676
TRINITY_DN24439_c0_g1	-2.41707			TRINITY_DN2628_c0_g1	1.01595
TRINITY_DN46281_c0_g1	-2.30866			TRINITY_DN9228_c0_g1	2.54831
TRINITY_DN5374_c0_g1	-1.80305			TRINITY_DN6090_c0_g1	1.4613
TRINITY_DN25722_c0_g1	-2.54537			TRINITY_DN3836_c4_g1	-2.77098
TRINITY_DN3967_c1_g1	1.33117			TRINITY_DN39405_c0_g1	4.63534
TRINITY_DN13365_c0_g1	1.62046			TRINITY_DN7519_c0_g1	1.71288
TRINITY_DN6225_c1_g1	-1.31417			TRINITY_DN3525_c2_g1	-1.63186
TRINITY_DN57959_c0_g1	-2.35385			TRINITY_DN500_c2_g1	2.5842
TRINITY_DN22908_c0_g1	1.01702			TRINITY_DN17958_c0_g1	3.93841
TRINITY_DN97666_c0_g1	-1.46321			TRINITY_DN42811_c0_g1	3.55527
TRINITY_DN8258_c0_g2	-1.80906			TRINITY_DN2945_c0_g1	1.64263
TRINITY_DN51720_c0_g1	-1.65927			TRINITY_DN44832_c0_g3	-1.51088
TRINITY_DN12171_c0_g1	-5.71665			TRINITY_DN17531_c0_g1	1.18646
TRINITY_DN28535_c0_g1	-1.7556			TRINITY_DN21886_c0_g1	4.68165
TRINITY_DN476_c0_g3	-1.0608			TRINITY_DN15658_c0_g1	1.09716
TRINITY_DN4060_c0_g1	-1.97364			TRINITY_DN24888_c0_g1	1.82803
TRINITY_DN21871_c0_g1	-3.32158			TRINITY_DN2765_c0_g1	1.16723
TRINITY_DN4460_c0_g1	-1.40858			TRINITY_DN16917_c0_g1	-1.81733
TRINITY_DN17026_c2_g1	-2.30576			TRINITY_DN7267_c0_g1	-1.06166
TRINITY_DN20545_c0_g1	-8.58673			TRINITY_DN9666_c0_g1	1.36926
TRINITY_DN13646_c0_g1	-1.71271			TRINITY_DN11426_c0_g6	2.65483
TRINITY_DN17530_c0_g1	-1.91551			TRINITY_DN19729_c0_g1	3.62222
TRINITY_DN8054_c0_g1	-1.09699			TRINITY_DN8164_c0_g1	1.04551
TRINITY_DN4916_c0_g1	1.09174			TRINITY_DN5394_c0_g1	1.72775
TRINITY_DN2345_c0_g1	-1.28139			TRINITY_DN6252_c0_g1	1.80905
TRINITY_DN9228_c0_g1	-1.9082			TRINITY_DN4495_c0_g1	1.71619
TRINITY_DN19306_c0_g1	-2.08339			TRINITY_DN12162_c0_g1	1.12104
TRINITY_DN51126_c0_g4	-3.69086			TRINITY_DN8040_c0_g1	1.21883
TRINITY_DN8346_c0_g1	-1.07732			TRINITY_DN730_c1_g1	2.18809
TRINITY_DN1095_c1_g2	-1.96866			TRINITY_DN2836_c0_g1	5.27802
TRINITY_DN46329_c0_g1	-3.20997			TRINITY_DN3023_c0_g1	1.00309
TRINITY_DN4779_c0_g1	-5.42293			TRINITY_DN9923_c0_g1	2.35108
TRINITY_DN8924_c0_g1	-1.82974			TRINITY_DN41161_c0_g1	2.56969
TRINITY_DN4652_c2_g1	-1.62359			TRINITY_DN1158_c0_g1	1.04056
TRINITY_DN53459_c0_g1	1.03631			TRINITY_DN955_c0_g1	2.4639
TRINITY_DN43798_c0_g1	-1.83609			TRINITY_DN21257_c0_g1	1.22782
TRINITY_DN36943_c0_g1	-1.87155			TRINITY_DN8521_c0_g1	-1.8071
TRINITY_DN13673_c0_g1	-2.0804			TRINITY_DN4652_c1_g2	1.34244
TRINITY_DN3569_c0_g1	-1.91858			TRINITY_DN3420_c1_g1	1.16478
TRINITY_DN11660_c0_g1	-1.22842			TRINITY_DN23700_c0_g1	6.42728
TRINITY_DN21886_c0_g1	-3.67112			TRINITY_DN78_c0_g1	-1.11735
TRINITY_DN1375_c1_g1	-1.69443			TRINITY_DN182_c0_g4	3.12065
TRINITY_DN36216_c0_g1	-2.28879			TRINITY_DN16512_c0_g1	1.13125
TRINITY_DN12270_c0_g1	-3.44338			TRINITY_DN2707_c2_g1	-1.21276
TRINITY_DN47069_c0_g1	-2.77468			TRINITY_DN3465_c0_g1	2.05352
TRINITY_DN34679_c0_g1	-2.60565			TRINITY_DN4922_c1_g1	2.21272
TRINITY_DN2381_c0_g1	-1.35443			TRINITY_DN15701_c0_g1	-1.13084
TRINITY_DN6320_c0_g1	-1.53362			TRINITY_DN53236_c0_g1	1.48123
TRINITY_DN14883_c0_g1	-1.67491			TRINITY_DN60698_c0_g1	8.5913
TRINITY_DN59245_c0_g1	-8.93923			TRINITY_DN14480_c1_g1	-1.37062
TRINITY_DN12902_c0_g1	-4.19868			TRINITY_DN5019_c0_g1	1.48309
TRINITY_DN1566_c1_g1	-3.8269			TRINITY_DN19108_c1_g1	2.95587
TRINITY_DN12748_c0_g1	1.13381			TRINITY_DN40512_c0_g1	2.01864
TRINITY_DN5749_c1_g1	1.16664			TRINITY_DN12240_c0_g1	2.58789
TRINITY_DN32779_c0_g1	1.09731			TRINITY_DN1587_c0_g2	-1.00406
TRINITY_DN40703_c0_g1	-2.85213			TRINITY_DN10073_c0_g1	1.43495
TRINITY_DN3854_c0_g1	-1.28093			TRINITY_DN9751_c0_g1	1.08037
TRINITY_DN3702_c0_g1	-1.09557			TRINITY_DN62903_c0_g1	1.27432
TRINITY_DN2624_c0_g1	-2.25616			TRINITY_DN1318_c2_g2	-2.33897
TRINITY_DN22975_c0_g1	-1.87465			TRINITY_DN10807_c0_g2	8.58735
TRINITY_DN690_c0_g1	-1.25342			TRINITY_DN1901_c0_g3	-1.18958
TRINITY_DN7075_c0_g1	-1.17606			TRINITY_DN22135_c0_g1	1.16871
TRINITY_DN19359_c1_g1	-1.34526			TRINITY_DN1360_c1_g1	-1.06026
TRINITY_DN29198_c0_g1	-1.07859			TRINITY_DN1688_c0_g1	1.25107
TRINITY_DN9361_c0_g1	-1.10152			TRINITY_DN434_c0_g1	2.09645
TRINITY_DN40994_c0_g1	-1.76738			TRINITY_DN27451_c0_g2	4.00288
TRINITY_DN28087_c0_g2	-1.28129			TRINITY_DN9373_c0_g1	1.06547
TRINITY_DN23193_c0_g1	-2.43768			TRINITY_DN4009_c1_g1	1.17334
TRINITY_DN2836_c0_g1	-4.84598			TRINITY_DN14158_c0_g2	1.04032
TRINITY_DN20350_c0_g1	-2.08177			TRINITY_DN229_c0_g1	-1.12361
TRINITY_DN30415_c0_g1	-1.00103			TRINITY_DN40994_c0_g1	2.52644
TRINITY_DN12269_c0_g1	-1.12741			TRINITY_DN19056_c0_g1	-1.38762
TRINITY_DN7551_c1_g1	-1.50964			TRINITY_DN2034_c0_g1	1.49249
TRINITY_DN62341_c1_g1	-2.97806			TRINITY_DN85_c0_g2	-1.26451
TRINITY_DN3543_c1_g1	-4.67165			TRINITY_DN4059_c0_g2	2.08997
TRINITY_DN11992_c0_g1	-1.90252			TRINITY_DN56636_c0_g1	1.06489
TRINITY_DN261_c3_g1	-1.54064			TRINITY_DN1621_c1_g1	-1.5051
TRINITY_DN4745_c0_g1	-1.32486			TRINITY_DN7136_c0_g3	4.09462
TRINITY_DN2945_c0_g1	-1.04187			TRINITY_DN4079_c0_g1	-1.81066
TRINITY_DN21048_c0_g3	-2.18368			TRINITY_DN35411_c0_g2	1.54438
TRINITY_DN2116_c0_g2	-1.20153			TRINITY_DN2058_c0_g1	2.48859
TRINITY_DN17140_c0_g1	-1.05154			TRINITY_DN74346_c1_g1	1.05762
TRINITY_DN12928_c0_g1	-1.40728			TRINITY_DN937_c1_g1	2.65891
TRINITY_DN10966_c1_g3	-2.41943			TRINITY_DN62535_c0_g1	4.45773
TRINITY_DN301_c0_g1	-1.13254			TRINITY_DN425_c0_g1	1.7439
TRINITY_DN24933_c0_g1	-1.79822			TRINITY_DN3378_c2_g1	1.13978
TRINITY_DN97401_c0_g1	-1.19949			TRINITY_DN44252_c0_g2	2.03859
TRINITY_DN13497_c0_g2	-3.37291			TRINITY_DN13976_c0_g2	1.12358
TRINITY_DN85895_c0_g1	-1.12194			TRINITY_DN3963_c0_g1	-1.09589
TRINITY_DN19853_c0_g3	-1.90355			TRINITY_DN1238_c0_g2	-1.5024
TRINITY_DN8372_c0_g2	-1.53361			TRINITY_DN86006_c0_g1	4.03828
TRINITY_DN5305_c0_g1	-1.01329			TRINITY_DN10091_c0_g1	1.59939
TRINITY_DN47315_c0_g1	-1.02646			TRINITY_DN14015_c0_g1	-1.99297
TRINITY_DN31221_c0_g1	-1.98109			TRINITY_DN72998_c0_g1	8.27013
TRINITY_DN39102_c0_g1	-1.62166			TRINITY_DN4676_c0_g1	3.79889
TRINITY_DN30880_c0_g1	-1.71635			TRINITY_DN10611_c0_g1	1.07161
TRINITY_DN29140_c0_g1	-1.83479			TRINITY_DN22873_c0_g1	-1.03913
TRINITY_DN696_c0_g1	-1.32753			TRINITY_DN39102_c0_g1	2.25949
TRINITY_DN50342_c0_g2	1.17884			TRINITY_DN243_c2_g1	1.09868
TRINITY_DN85_c0_g2	1.05502			TRINITY_DN19656_c0_g2	1.50925
TRINITY_DN10409_c0_g1	-1.0225			TRINITY_DN11920_c0_g1	1.39984
TRINITY_DN2190_c0_g2	-1.2112			TRINITY_DN13503_c0_g1	1.92818
TRINITY_DN332_c2_g1	-1.42608			TRINITY_DN16324_c2_g1	2.63072
TRINITY_DN7697_c0_g1	1.12979			TRINITY_DN16862_c0_g1	2.40508
TRINITY_DN3313_c0_g1	-1.00912			TRINITY_DN10677_c0_g1	1.26583
TRINITY_DN374_c2_g1	-2.3008			TRINITY_DN27125_c0_g1	2.01062
TRINITY_DN9544_c0_g4	-1.46559			TRINITY_DN18351_c1_g1	1.01589
TRINITY_DN32755_c0_g2	-1.21044			TRINITY_DN9698_c0_g1	-1.01917
TRINITY_DN7370_c0_g1	-1.88752			TRINITY_DN14241_c0_g2	-1.21937
TRINITY_DN27114_c0_g1	-2.28086			TRINITY_DN28589_c0_g1	7.98542
TRINITY_DN1686_c0_g1	-1.67231			TRINITY_DN8882_c0_g2	1.39536
TRINITY_DN9978_c0_g2	-1.17261			TRINITY_DN78502_c0_g1	2.11943
TRINITY_DN9294_c0_g1	-1.31018			TRINITY_DN8439_c0_g1	1.80603
TRINITY_DN11078_c0_g1	-2.44065			TRINITY_DN25961_c0_g1	2.19346
TRINITY_DN27489_c0_g2	-1.95038			TRINITY_DN9024_c0_g1	1.36661
TRINITY_DN30419_c0_g1	-2.24489			TRINITY_DN3609_c0_g2	-1.37786
TRINITY_DN27125_c0_g1	-1.56837			TRINITY_DN10110_c0_g1	-1.00591
TRINITY_DN16707_c0_g1	1.17159			TRINITY_DN20239_c1_g1	1.75326
TRINITY_DN5555_c3_g1	-1.24752			TRINITY_DN594_c0_g5	1.00067
TRINITY_DN118683_c0_g1	-1.75441			TRINITY_DN131928_c0_g1	8.30178
TRINITY_DN8217_c0_g1	-2.64489			TRINITY_DN14129_c0_g1	1.6365
TRINITY_DN17112_c0_g1	-1.37918			TRINITY_DN2788_c0_g2	-1.34569
TRINITY_DN7155_c0_g3	-1.37322			TRINITY_DN5729_c0_g1	1.78071
TRINITY_DN19926_c0_g1	-2.25054			TRINITY_DN64002_c0_g1	1.00376
TRINITY_DN41789_c0_g1	1.22061			TRINITY_DN19255_c0_g1	-1.09914
TRINITY_DN5633_c0_g1	-2.86724			TRINITY_DN6133_c0_g1	-1.16167
TRINITY_DN100592_c0_g1	-2.51827			TRINITY_DN66495_c0_g1	8.06907
TRINITY_DN15664_c0_g1	-1.19224			TRINITY_DN14380_c0_g1	-3.65089
TRINITY_DN114047_c0_g1	-1.7886			TRINITY_DN14305_c0_g1	-1.67913
TRINITY_DN13162_c0_g1	-2.07649			TRINITY_DN2483_c0_g1	1.87514
TRINITY_DN9444_c0_g2	1.26222			TRINITY_DN50922_c0_g2	-1.11403
TRINITY_DN130629_c0_g1	-1.1334			TRINITY_DN7841_c0_g1	1.18596
TRINITY_DN5606_c0_g1	-1.27589			TRINITY_DN746_c4_g1	-1.03846
TRINITY_DN2277_c0_g1	-1.67473			TRINITY_DN5815_c2_g1	-1.29138
TRINITY_DN16505_c0_g1	1.04681			TRINITY_DN9676_c0_g1	1.29351
TRINITY_DN12766_c0_g1	-1.10841			TRINITY_DN13889_c0_g1	1.45429
TRINITY_DN92237_c0_g3	1.94383			TRINITY_DN62341_c1_g1	3.75634
TRINITY_DN8788_c0_g2	-1.79334			TRINITY_DN3175_c0_g1	-1.5585
TRINITY_DN4969_c3_g1	1.33536			TRINITY_DN14484_c0_g1	-1.72237
TRINITY_DN7667_c0_g1	-1.72677			TRINITY_DN14369_c0_g1	1.44867
TRINITY_DN670_c0_g4	-1.18583			TRINITY_DN2327_c2_g2	-1.67591
TRINITY_DN377_c1_g1	-1.93426			TRINITY_DN55523_c0_g1	2.15801
TRINITY_DN5729_c0_g1	-1.2533			TRINITY_DN5610_c0_g1	2.37036
TRINITY_DN7387_c0_g1	-1.96613			TRINITY_DN33142_c0_g1	7.95431
TRINITY_DN9054_c0_g1	1.05846			TRINITY_DN9978_c0_g2	1.39466
TRINITY_DN3269_c0_g1	-1.5431			TRINITY_DN23573_c0_g1	1.06274
TRINITY_DN34079_c0_g1	1.18837			TRINITY_DN31736_c0_g1	1.58672
TRINITY_DN30538_c0_g1	-1.03563			TRINITY_DN19648_c0_g1	1.28934
TRINITY_DN19729_c0_g1	-2.39977			TRINITY_DN69399_c0_g1	-2.12454
TRINITY_DN7734_c0_g1	-6.67922			TRINITY_DN9544_c0_g4	2.10267
TRINITY_DN3793_c0_g1	-3.22787			TRINITY_DN17869_c0_g1	-1.19125
TRINITY_DN25951_c0_g1	-2.544			TRINITY_DN85206_c0_g1	2.22751
TRINITY_DN15037_c0_g1	-2.03785			TRINITY_DN25154_c2_g1	-1.27772
TRINITY_DN34220_c0_g1	-1.72382			TRINITY_DN6653_c0_g2	1.73089
TRINITY_DN14304_c0_g1	1.03348			TRINITY_DN5766_c0_g1	1.16015
TRINITY_DN58968_c0_g1	1.20867			TRINITY_DN118891_c0_g2	-1.34159
TRINITY_DN8168_c0_g1	-1.12228			TRINITY_DN8589_c0_g2	1.13501
TRINITY_DN655_c0_g2	-1.38773			TRINITY_DN10437_c0_g1	-1.71151
TRINITY_DN7729_c0_g1	1.00941			TRINITY_DN37642_c0_g2	-2.68523
TRINITY_DN49_c0_g2	-1.14888			TRINITY_DN17853_c0_g1	1.2373
TRINITY_DN38637_c0_g1	-2.91222			TRINITY_DN5503_c0_g1	3.3807
TRINITY_DN8600_c0_g1	-1.21969			TRINITY_DN34844_c0_g1	7.95692
TRINITY_DN2035_c0_g1	-1.05126			TRINITY_DN1264_c0_g2	1.67376
TRINITY_DN85_c1_g1	-1.45718			TRINITY_DN10322_c1_g1	-1.29269
TRINITY_DN95909_c0_g3	-1.87354			TRINITY_DN22908_c0_g1	-1.23678
TRINITY_DN4405_c0_g1	-4.59758			TRINITY_DN34461_c1_g1	7.752
TRINITY_DN70707_c0_g1	-1.3521			TRINITY_DN54119_c0_g1	-1.48437
TRINITY_DN16232_c0_g1	1.14534			TRINITY_DN11118_c0_g1	1.41148
TRINITY_DN888_c1_g2	-1.95072			TRINITY_DN5471_c0_g2	1.73667
TRINITY_DN10197_c0_g4	1.51583			TRINITY_DN96467_c0_g1	-1.74718
TRINITY_DN51624_c0_g1	-1.55786			TRINITY_DN27123_c0_g1	1.1074
TRINITY_DN42380_c0_g1	-1.90373			TRINITY_DN3788_c0_g3	1.95722
TRINITY_DN27047_c0_g2	-2.07429			TRINITY_DN32248_c0_g1	1.31062
TRINITY_DN12634_c2_g1	-1.44562			TRINITY_DN49241_c0_g1	6.37294
TRINITY_DN63_c12_g3	-1.05303			TRINITY_DN1194_c0_g2	-1.18413
TRINITY_DN25783_c0_g1	1.06489			TRINITY_DN1734_c0_g3	-1.71443
TRINITY_DN29662_c1_g1	1.46857			TRINITY_DN14914_c0_g1	2.51217
TRINITY_DN17331_c0_g1	-1.86437			TRINITY_DN9352_c0_g1	-1.472
TRINITY_DN14929_c0_g1	-1.06361			TRINITY_DN11437_c0_g1	1.08254
TRINITY_DN16849_c0_g1	-2.45658			TRINITY_DN2188_c9_g1	-1.86256
TRINITY_DN7830_c0_g1	-1.43176			TRINITY_DN19906_c0_g1	1.11152
TRINITY_DN8277_c0_g1	-2.67171			TRINITY_DN44881_c0_g1	-1.75288
TRINITY_DN34865_c0_g1	-1.51654			TRINITY_DN4304_c0_g1	-1.54103
TRINITY_DN11136_c0_g1	-1.40251			TRINITY_DN7394_c1_g1	-1.31087
TRINITY_DN8400_c0_g1	-1.02717			TRINITY_DN5064_c0_g1	-1.05673
TRINITY_DN117827_c0_g1	1.96407			TRINITY_DN10409_c0_g1	1.14995
TRINITY_DN2006_c0_g1	-1.38155			TRINITY_DN10656_c0_g1	1.70773
TRINITY_DN18514_c0_g1	-4.79896			TRINITY_DN2196_c1_g1	-1.86555
TRINITY_DN25024_c0_g1	-1.72716			TRINITY_DN16707_c0_g1	-1.44069
TRINITY_DN12247_c0_g1	1.10353			TRINITY_DN2084_c0_g1	1.14377
TRINITY_DN10237_c0_g1	1.40337			TRINITY_DN1463_c1_g1	-1.19436
TRINITY_DN4059_c0_g2	-1.39805			TRINITY_DN5326_c1_g2	2.12993
TRINITY_DN526_c0_g1	-3.97338			TRINITY_DN8377_c0_g1	1.44283
TRINITY_DN6312_c0_g2	-2.40254			TRINITY_DN5675_c0_g2	-1.12074
TRINITY_DN6963_c0_g2	-2.64745			TRINITY_DN343_c0_g2	2.63803
TRINITY_DN14279_c0_g1	-1.9844			TRINITY_DN7322_c0_g1	1.12732
TRINITY_DN1566_c3_g1	-4.28644			TRINITY_DN1015_c0_g1	-1.06255
TRINITY_DN2625_c0_g1	-1.07369			TRINITY_DN28875_c0_g1	6.70312
TRINITY_DN117894_c0_g1	-1.18147			TRINITY_DN6955_c0_g2	1.79685
TRINITY_DN3903_c0_g2	-1.65294			TRINITY_DN3903_c0_g2	2.0185
TRINITY_DN6276_c0_g2	-1.82001			TRINITY_DN4890_c0_g1	3.82694
TRINITY_DN12270_c0_g2	-2.36329			TRINITY_DN99_c5_g1	-1.47674
TRINITY_DN73012_c0_g1	-1.57983			TRINITY_DN2564_c1_g1	3.45431
TRINITY_DN20576_c0_g3	-1.43683			TRINITY_DN14695_c0_g1	1.19093
TRINITY_DN13492_c0_g1	-1.92659			TRINITY_DN8947_c0_g1	2.39457
TRINITY_DN87271_c0_g1	-1.09584			TRINITY_DN9128_c0_g1	1.87427
TRINITY_DN4533_c0_g2	-1.61278			TRINITY_DN887_c1_g1	-1.7202
TRINITY_DN46437_c0_g1	1.902			TRINITY_DN10391_c0_g1	2.84909
TRINITY_DN4616_c0_g1	-1.25474			TRINITY_DN20582_c0_g4	-2.76179
TRINITY_DN2754_c0_g1	-1.25294			TRINITY_DN11136_c0_g1	1.89626
TRINITY_DN9092_c0_g1	-1.87094			TRINITY_DN4923_c0_g2	1.44837
TRINITY_DN1959_c0_g1	-1.40042			TRINITY_DN34552_c0_g1	-1.30814
TRINITY_DN128947_c0_g1	-1.50589			TRINITY_DN7729_c0_g1	-1.12115
TRINITY_DN9485_c0_g1	-1.32646			TRINITY_DN4769_c0_g1	1.09059
TRINITY_DN51349_c0_g1	-3.29536			TRINITY_DN17161_c0_g5	-2.11527
TRINITY_DN8777_c1_g4	-1.58161			TRINITY_DN59686_c0_g1	-1.25729
TRINITY_DN20167_c0_g1	1.16826			TRINITY_DN16062_c0_g1	1.30118
TRINITY_DN17874_c0_g1	-1.18377			TRINITY_DN59356_c0_g1	7.71314
TRINITY_DN5004_c1_g1	-1.67122			TRINITY_DN17049_c0_g1	7.34761
TRINITY_DN17041_c0_g1	-1.35936			TRINITY_DN3124_c0_g1	1.29295
TRINITY_DN19277_c0_g1	-2.77957			TRINITY_DN10080_c0_g1	3.96474
TRINITY_DN42811_c0_g1	-2.51639			TRINITY_DN2035_c0_g1	1.34003
TRINITY_DN32805_c0_g1	-1.70588			TRINITY_DN69500_c0_g1	9.38921
TRINITY_DN2658_c1_g1	1.03827			TRINITY_DN14980_c0_g1	1.31467
TRINITY_DN88712_c0_g1	-1.41117			TRINITY_DN10741_c0_g1	-1.50374
TRINITY_DN2483_c0_g1	-1.12302			TRINITY_DN12880_c0_g1	-1.25794
TRINITY_DN21878_c0_g1	-1.34617			TRINITY_DN35195_c0_g1	1.51565
TRINITY_DN130776_c0_g1	-1.0101			TRINITY_DN4264_c0_g2	1.03848
TRINITY_DN15090_c0_g1	-1.07172			TRINITY_DN65847_c0_g1	1.41815
TRINITY_DN2355_c0_g2	-1.4683			TRINITY_DN15718_c0_g2	-3.1023
TRINITY_DN13243_c0_g1	1.01939			TRINITY_DN24626_c0_g1	7.2971
TRINITY_DN26146_c0_g1	-1.75119			TRINITY_DN6963_c0_g2	3.00171
TRINITY_DN1410_c8_g1	-1.76754			TRINITY_DN9714_c0_g2	1.40621
TRINITY_DN11279_c0_g2	-2.09721			TRINITY_DN32852_c0_g1	-1.30774
TRINITY_DN359_c0_g1	-1.96366			TRINITY_DN2683_c0_g1	1.87916
TRINITY_DN8418_c0_g1	-1.45827			TRINITY_DN1824_c0_g1	1.85292
TRINITY_DN25207_c0_g1	-1.05229			TRINITY_DN135119_c0_g1	1.5148
TRINITY_DN19286_c1_g1	1.31421			TRINITY_DN27543_c0_g1	8.92093
TRINITY_DN30305_c0_g1	1.05275			TRINITY_DN20771_c0_g2	1.45706
TRINITY_DN22347_c0_g1	-1.33597			TRINITY_DN42710_c0_g1	-1.01264
TRINITY_DN4299_c0_g3	-1.25601			TRINITY_DN17331_c0_g1	2.69186
TRINITY_DN17560_c0_g2	-1.69755			TRINITY_DN5894_c2_g2	1.69414
TRINITY_DN2188_c9_g1	1.45288			TRINITY_DN37344_c0_g2	3.95151
TRINITY_DN5090_c0_g1	-2.70109			TRINITY_DN1680_c0_g2	-1.05086
TRINITY_DN104581_c0_g1	-3.53864			TRINITY_DN530_c0_g1	-1.18934
TRINITY_DN3068_c0_g1	-1.67523			TRINITY_DN11425_c0_g1	1.01146
TRINITY_DN2201_c2_g4	1.15637			TRINITY_DN33566_c0_g1	2.5473
TRINITY_DN17701_c0_g1	-1.38718			TRINITY_DN1247_c0_g4	-1.07712
TRINITY_DN40595_c0_g1	-1.26143			TRINITY_DN22104_c0_g1	3.8519
TRINITY_DN42749_c0_g1	-1.24026			TRINITY_DN77824_c0_g2	1.39508
TRINITY_DN1874_c0_g1	-1.50022			TRINITY_DN17121_c0_g1	1.54062
TRINITY_DN18120_c0_g1	-1.20663			TRINITY_DN9242_c0_g1	-1.23527
TRINITY_DN56097_c0_g1	-1.41919			TRINITY_DN18366_c0_g1	-1.249
TRINITY_DN14530_c0_g1	-7.72536			TRINITY_DN8630_c0_g1	1.82597
TRINITY_DN4424_c0_g2	-1.56215			TRINITY_DN5706_c0_g1	1.34658
TRINITY_DN16083_c0_g1	-2.18905			TRINITY_DN603_c1_g1	1.71202
TRINITY_DN604_c0_g1	-1.58161			TRINITY_DN11590_c0_g1	-1.25987
TRINITY_DN2229_c0_g1	1.29355			TRINITY_DN61085_c0_g1	7.46752
TRINITY_DN10498_c0_g1	-1.15035			TRINITY_DN3967_c1_g1	-1.68794
TRINITY_DN1939_c1_g1	-1.95075			TRINITY_DN77_c1_g1	-1.11407
TRINITY_DN3882_c0_g1	1.13677			TRINITY_DN10796_c0_g1	1.4046
TRINITY_DN39401_c0_g2	-1.74933			TRINITY_DN14883_c0_g1	1.98952
TRINITY_DN2871_c1_g1	-2.05116			TRINITY_DN43132_c0_g1	7.39098
TRINITY_DN9850_c0_g2	-1.96233			TRINITY_DN89579_c0_g1	1.17075
TRINITY_DN4059_c0_g1	-1.02056			TRINITY_DN8426_c0_g2	3.41484
TRINITY_DN10501_c0_g2	-2.51502			TRINITY_DN11776_c1_g1	4.551
TRINITY_DN9298_c0_g1	-2.35246			TRINITY_DN15308_c1_g1	-1.70306
TRINITY_DN1443_c0_g1	-1.04109			TRINITY_DN50342_c0_g2	-1.5696
TRINITY_DN24998_c1_g1	-1.0793			TRINITY_DN57265_c0_g1	1.77232
TRINITY_DN51540_c0_g1	-1.27436			TRINITY_DN5865_c0_g1	1.41045
TRINITY_DN10812_c0_g2	-1.28669			TRINITY_DN425_c1_g1	7.36261
TRINITY_DN9719_c0_g4	-1.91357			TRINITY_DN34970_c0_g1	-2.11308
TRINITY_DN90143_c0_g1	-1.75478			TRINITY_DN25207_c0_g1	1.36614
TRINITY_DN2855_c0_g1	-6.3426			TRINITY_DN14530_c0_g1	8.79449
TRINITY_DN22494_c0_g2	1.34416			TRINITY_DN1437_c1_g1	-1.0427
TRINITY_DN6546_c0_g2	-2.59678			TRINITY_DN13968_c0_g1	1.23629
TRINITY_DN2591_c0_g1	-1.02461			TRINITY_DN1688_c1_g1	-1.07368
TRINITY_DN9342_c0_g1	-1.7777			TRINITY_DN4192_c2_g1	1.62174
TRINITY_DN45639_c1_g1	1.05771			TRINITY_DN45763_c0_g1	1.23746
TRINITY_DN4922_c1_g1	-1.52735			TRINITY_DN87663_c1_g1	3.28369
TRINITY_DN4183_c1_g2	-2.43097			TRINITY_DN47327_c0_g1	7.50198
TRINITY_DN43976_c0_g1	-1.15842			TRINITY_DN19656_c0_g1	1.44752
TRINITY_DN31865_c0_g1	1.07385			TRINITY_DN27716_c0_g1	1.06836
TRINITY_DN15529_c0_g1	-1.26247			TRINITY_DN40595_c0_g1	1.40621
TRINITY_DN970_c0_g1	-1.27671			TRINITY_DN130776_c0_g1	1.30848
TRINITY_DN3392_c0_g1	-1.84317			TRINITY_DN3982_c1_g1	-1.02555
TRINITY_DN7687_c1_g1	1.06146			TRINITY_DN45808_c0_g1	7.38623
TRINITY_DN38076_c0_g2	-1.41608			TRINITY_DN3882_c0_g1	-1.65048
TRINITY_DN25533_c0_g1	-1.36126			TRINITY_DN25522_c0_g1	4.58167
TRINITY_DN38596_c0_g1	-1.05384			TRINITY_DN69205_c0_g1	8.60225
TRINITY_DN4456_c3_g1	-1.98871			TRINITY_DN118683_c0_g1	1.87059
TRINITY_DN22148_c0_g1	-2.85641			TRINITY_DN197_c0_g1	1.64758
TRINITY_DN20221_c0_g1	1.3173			TRINITY_DN32638_c0_g1	-2.347
TRINITY_DN10316_c1_g1	-1.21568			TRINITY_DN11992_c0_g1	1.88265
TRINITY_DN13031_c0_g1	-1.26564			TRINITY_DN34709_c1_g2	-2.01422
TRINITY_DN5695_c0_g2	1.16423			TRINITY_DN37325_c0_g1	-2.12688
TRINITY_DN10004_c2_g1	-1.38154			TRINITY_DN17374_c0_g1	3.5274
TRINITY_DN8416_c0_g1	-1.54439			TRINITY_DN28102_c0_g1	-2.63829
TRINITY_DN8890_c0_g2	-1.68116			TRINITY_DN4853_c0_g1	1.47628
TRINITY_DN7369_c0_g1	-1.34035			TRINITY_DN94582_c0_g1	1.52181
TRINITY_DN39478_c0_g1	-1.44223			TRINITY_DN5944_c1_g1	1.77142
TRINITY_DN13270_c1_g1	1.15008			TRINITY_DN16505_c0_g1	-1.57027
TRINITY_DN44315_c0_g1	-1.40795			TRINITY_DN762_c1_g1	1.08825
TRINITY_DN25137_c0_g1	-1.65628			TRINITY_DN65457_c0_g2	1.13997
TRINITY_DN102018_c0_g2	-1.34619			TRINITY_DN5666_c0_g1	-2.04949
TRINITY_DN1939_c0_g1	-1.10932			TRINITY_DN11940_c0_g1	1.13469
TRINITY_DN10683_c0_g1	-1.42662			TRINITY_DN8257_c0_g1	-1.65303
TRINITY_DN51544_c0_g2	-7.59178			TRINITY_DN865_c0_g2	7.34917
TRINITY_DN89616_c0_g1	1.2389			TRINITY_DN72573_c0_g1	7.23908
TRINITY_DN9706_c0_g1	-1.30089			TRINITY_DN2848_c0_g3	4.03506
TRINITY_DN18906_c0_g1	-1.73215			TRINITY_DN10526_c1_g1	-1.28315
TRINITY_DN21664_c0_g1	1.05759			TRINITY_DN6219_c0_g2	1.74881
TRINITY_DN14191_c0_g1	-1.88483			TRINITY_DN20037_c0_g1	-1.19757
TRINITY_DN4612_c0_g2	-1.41566			TRINITY_DN56743_c0_g4	1.83808
TRINITY_DN174_c4_g1	-1.13528			TRINITY_DN67036_c0_g1	2.35776
TRINITY_DN2006_c1_g1	-1.93105			TRINITY_DN32422_c0_g2	-1.29843
TRINITY_DN474_c7_g1	-1.39501			TRINITY_DN1876_c0_g3	-1.079
TRINITY_DN3907_c1_g1	-1.67727			TRINITY_DN449_c0_g4	1.47239
TRINITY_DN6203_c0_g2	-1.53032			TRINITY_DN6546_c0_g1	2.52678
TRINITY_DN13279_c0_g2	-1.8442			TRINITY_DN8055_c3_g1	1.16877
TRINITY_DN2795_c0_g1	-2.43759			TRINITY_DN55417_c0_g1	-1.35974
TRINITY_DN36532_c0_g1	-1.96711			TRINITY_DN22702_c0_g2	1.73892
TRINITY_DN5581_c0_g1	-2.03681			TRINITY_DN1993_c1_g1	-1.48594
TRINITY_DN2459_c1_g2	-1.39719			TRINITY_DN15910_c0_g1	-1.0676
				TRINITY_DN25720_c1_g1	1.13197
				TRINITY_DN41783_c0_g2	3.16132
				TRINITY_DN44216_c0_g1	7.26683
				TRINITY_DN1407_c0_g1	1.07937
				TRINITY_DN19286_c1_g1	-1.88133
				TRINITY_DN13241_c0_g1	-1.44629
				TRINITY_DN6581_c1_g1	-1.35337
				TRINITY_DN53599_c0_g1	1.77394
				TRINITY_DN15282_c0_g3	1.20923
				TRINITY_DN9054_c0_g1	-1.39448
				TRINITY_DN25895_c0_g1	-1.39373
				TRINITY_DN8600_c0_g1	1.3709
				TRINITY_DN15112_c0_g1	1.0174
				TRINITY_DN69918_c0_g1	2.49026
				TRINITY_DN3826_c6_g2	2.93909
				TRINITY_DN13598_c0_g1	1.14161
				TRINITY_DN7541_c0_g1	-2.35453
				TRINITY_DN23290_c0_g1	-1.36168
				TRINITY_DN14624_c0_g1	1.10282
				TRINITY_DN54493_c0_g1	7.2061
				TRINITY_DN421_c1_g3	-1.37927
				TRINITY_DN21263_c0_g1	-1.43576
				TRINITY_DN24439_c0_g1	2.83758
				TRINITY_DN11205_c0_g2	6.16822
				TRINITY_DN107176_c0_g1	-1.28448
				TRINITY_DN8803_c0_g1	1.12066
				TRINITY_DN9705_c0_g1	1.04394
				TRINITY_DN26877_c0_g4	1.17405
				TRINITY_DN6784_c0_g1	-1.04122
				TRINITY_DN27143_c0_g1	1.46067
				TRINITY_DN10640_c0_g1	4.40174
				TRINITY_DN7968_c0_g1	-1.2415
				TRINITY_DN13064_c0_g1	1.37959
				TRINITY_DN108555_c0_g1	7.15618
				TRINITY_DN3323_c0_g2	1.07664
				TRINITY_DN2570_c0_g1	2.47969
				TRINITY_DN47645_c0_g1	-1.42549
				TRINITY_DN44776_c0_g1	1.20752
				TRINITY_DN3358_c0_g1	-1.1969
				TRINITY_DN38213_c0_g3	-2.3643
				TRINITY_DN448_c1_g1	-1.09992
				TRINITY_DN22192_c0_g1	1.31647
				TRINITY_DN1367_c0_g3	1.15333
				TRINITY_DN40929_c0_g1	-2.41345
				TRINITY_DN22461_c0_g1	1.39239
				TRINITY_DN54560_c0_g1	3.57697
				TRINITY_DN99586_c0_g1	7.19572
				TRINITY_DN9574_c2_g1	-1.22172
				TRINITY_DN92512_c0_g1	7.0636
				TRINITY_DN2270_c0_g1	1.41875
				TRINITY_DN63251_c0_g1	-1.18689
				TRINITY_DN25137_c0_g1	2.39503
				TRINITY_DN93053_c0_g2	-1.77461
				TRINITY_DN9246_c0_g1	2.08617
				TRINITY_DN9822_c1_g1	-1.05896
				TRINITY_DN20669_c0_g1	2.22222
				TRINITY_DN3831_c1_g2	-1.60736
				TRINITY_DN44148_c0_g2	-2.30797
				TRINITY_DN5676_c0_g1	1.03236
				TRINITY_DN10708_c3_g1	1.25526
				TRINITY_DN5917_c0_g2	1.26833
				TRINITY_DN5160_c1_g2	1.35123
				TRINITY_DN83004_c0_g1	2.05932
				TRINITY_DN19373_c0_g1	1.04791
				TRINITY_DN32308_c0_g1	2.77939
				TRINITY_DN7387_c0_g1	2.39743
				TRINITY_DN6687_c0_g1	-1.20775
				TRINITY_DN15664_c0_g1	1.03734
				TRINITY_DN14792_c0_g2	-1.02369
				TRINITY_DN1154_c1_g2	2.07614
				TRINITY_DN7578_c0_g1	-1.14297
				TRINITY_DN2355_c0_g2	2.15455
				TRINITY_DN7225_c0_g5	5.82187
				TRINITY_DN26160_c0_g1	3.44486
				TRINITY_DN34079_c0_g1	-1.49035
				TRINITY_DN496_c0_g3	2.39268
				TRINITY_DN37344_c0_g1	4.09711
				TRINITY_DN8372_c0_g2	1.83859
				TRINITY_DN17262_c0_g1	-1.70609
				TRINITY_DN23350_c1_g1	5.85537
				TRINITY_DN2584_c0_g2	1.00519
				TRINITY_DN15169_c0_g1	3.32101
				TRINITY_DN49879_c0_g1	-1.46768
				TRINITY_DN11854_c0_g1	-1.72129
				TRINITY_DN30880_c0_g1	1.74267
				TRINITY_DN43526_c0_g1	1.11627
				TRINITY_DN14398_c0_g1	-1.07385
				TRINITY_DN3661_c0_g1	1.08794
				TRINITY_DN11486_c0_g1	-1.97118
				TRINITY_DN13565_c1_g1	6.86384
				TRINITY_DN9571_c0_g4	3.27405
				TRINITY_DN19826_c0_g1	1.20203
				TRINITY_DN43976_c0_g1	1.43735
				TRINITY_DN7461_c0_g1	-3.07616
				TRINITY_DN33397_c0_g1	2.47859
				TRINITY_DN11006_c0_g1	1.60865
				TRINITY_DN31080_c0_g1	-1.44265
				TRINITY_DN5723_c0_g3	1.65565
				TRINITY_DN19184_c0_g1	4.29873
				TRINITY_DN12368_c0_g1	2.26956
				TRINITY_DN17209_c0_g1	-2.00113
				TRINITY_DN22745_c0_g1	1.56047
				TRINITY_DN9766_c0_g1	-1.76181
				TRINITY_DN49558_c0_g1	6.84214
				TRINITY_DN1298_c0_g2	1.78377
				TRINITY_DN20927_c0_g1	-2.0103
				TRINITY_DN2031_c0_g3	-1.0815
				TRINITY_DN1240_c0_g2	-1.28601
				TRINITY_DN22347_c0_g1	1.45176
				TRINITY_DN24410_c0_g1	-2.35299
				TRINITY_DN2719_c0_g2	-1.32565
				TRINITY_DN3854_c0_g1	1.02031
				TRINITY_DN6855_c0_g1	1.22191
				TRINITY_DN11886_c0_g1	-1.19109
				TRINITY_DN286_c0_g1	1.0983
				TRINITY_DN102336_c0_g1	1.39475
				TRINITY_DN29003_c0_g2	2.40835
				TRINITY_DN4185_c0_g4	1.12869
				TRINITY_DN28978_c1_g1	1.66556
				TRINITY_DN14960_c0_g1	2.67069
				TRINITY_DN26598_c0_g1	2.17095
				TRINITY_DN5297_c0_g1	-1.66712
				TRINITY_DN23034_c0_g5	6.77918
				TRINITY_DN3355_c0_g2	-1.88197
				TRINITY_DN2972_c2_g1	-1.19746
				TRINITY_DN4591_c1_g1	-1.43727
				TRINITY_DN1941_c0_g2	-1.22906
				TRINITY_DN11606_c1_g1	1.25085
				TRINITY_DN51333_c0_g2	3.52605
				TRINITY_DN12031_c0_g1	-1.08119
				TRINITY_DN12928_c0_g1	1.59581
				TRINITY_DN11301_c0_g1	-1.55865
				TRINITY_DN14103_c0_g2	1.3915
				TRINITY_DN102018_c0_g2	1.63631
				TRINITY_DN4473_c0_g1	-1.27087
				TRINITY_DN2590_c1_g1	-1.93514
				TRINITY_DN1108_c1_g1	-1.13418
				TRINITY_DN19165_c0_g2	-2.01931
				TRINITY_DN5504_c19_g1	-1.5207
				TRINITY_DN10542_c0_g1	7.52483
				TRINITY_DN37794_c0_g1	4.20897
				TRINITY_DN4660_c0_g1	4.40161
				TRINITY_DN4652_c1_g1	1.30758
				TRINITY_DN35520_c0_g1	1.01104
				TRINITY_DN63031_c0_g1	3.73707
				TRINITY_DN29911_c0_g2	4.42867
				TRINITY_DN27420_c0_g1	1.88674
				TRINITY_DN40071_c0_g1	-1.11087
				TRINITY_DN7247_c0_g1	-1.00183
				TRINITY_DN16121_c0_g1	-1.33815
				TRINITY_DN40703_c0_g1	2.79662
				TRINITY_DN83300_c0_g1	2.2708
				TRINITY_DN17032_c0_g1	1.4576
				TRINITY_DN8168_c0_g1	1.26803
				TRINITY_DN4285_c10_g2	1.84878
				TRINITY_DN1357_c0_g3	1.1066
				TRINITY_DN12588_c0_g1	1.50113
				TRINITY_DN41253_c0_g1	1.07833
				TRINITY_DN92237_c0_g3	-2.41867
				TRINITY_DN13497_c0_g2	3.46405
				TRINITY_DN81362_c0_g1	1.32783
				TRINITY_DN2314_c1_g1	-1.23489
				TRINITY_DN22481_c2_g1	6.84733
				TRINITY_DN19718_c0_g1	-1.96512
				TRINITY_DN61269_c0_g1	-1.43851
				TRINITY_DN5691_c0_g1	3.53055
				TRINITY_DN7618_c0_g1	6.30984
				TRINITY_DN8045_c0_g1	-1.33998
				TRINITY_DN6966_c0_g1	-1.08454
				TRINITY_DN32779_c0_g1	-1.03159
				TRINITY_DN17441_c0_g1	-2.1462
				TRINITY_DN19979_c0_g1	-1.48966
				TRINITY_DN7687_c1_g1	-1.4413
				TRINITY_DN10502_c0_g1	-1.95284
				TRINITY_DN19623_c0_g1	1.75169
				TRINITY_DN44798_c0_g1	1.09724
				TRINITY_DN8146_c0_g2	2.28188
				TRINITY_DN12097_c0_g1	1.21221
				TRINITY_DN26855_c0_g1	-2.00494
				TRINITY_DN13756_c1_g1	-1.07418
				TRINITY_DN5768_c0_g3	1.94959
				TRINITY_DN6540_c5_g1	6.65301
				TRINITY_DN44177_c0_g1	3.74839
				TRINITY_DN11644_c0_g1	-1.1745
				TRINITY_DN1901_c0_g2	-1.26177
				TRINITY_DN51624_c0_g1	1.85221
				TRINITY_DN44831_c0_g1	1.28738
				TRINITY_DN19243_c1_g1	2.42251
				TRINITY_DN22483_c0_g1	-1.57025
				TRINITY_DN13114_c0_g1	1.00876
				TRINITY_DN10142_c0_g1	-1.15101
				TRINITY_DN17392_c0_g1	-1.91371
				TRINITY_DN17733_c1_g5	-1.6866
				TRINITY_DN3369_c0_g1	1.66984
				TRINITY_DN46822_c1_g1	-1.07012
				TRINITY_DN2487_c0_g2	1.11476
				TRINITY_DN2345_c0_g1	1.33341
				TRINITY_DN8978_c0_g1	1.3521
				TRINITY_DN4460_c0_g1	1.14741
				TRINITY_DN14129_c1_g1	1.17045
				TRINITY_DN30335_c0_g1	3.80196
				TRINITY_DN69160_c0_g1	-2.04444
				TRINITY_DN51126_c0_g1	6.52914
				TRINITY_DN16878_c0_g1	-1.27975
				TRINITY_DN12851_c0_g1	2.4462
				TRINITY_DN127535_c0_g3	1.34349
				TRINITY_DN2715_c0_g1	1.10848
				TRINITY_DN2855_c0_g1	7.36298
				TRINITY_DN12070_c0_g1	2.33604
				TRINITY_DN105915_c0_g1	6.2341
				TRINITY_DN5888_c8_g1	-2.17411
				TRINITY_DN28139_c0_g1	2.29092
				TRINITY_DN58708_c0_g2	-2.15759
				TRINITY_DN24597_c0_g2	1.25162
				TRINITY_DN4096_c0_g1	-1.12854
				TRINITY_DN24998_c1_g1	1.19662
				TRINITY_DN24947_c0_g1	-1.01378
				TRINITY_DN21499_c0_g1	-1.92734
				TRINITY_DN50906_c0_g2	-1.773
				TRINITY_DN696_c0_g1	1.48469
				TRINITY_DN25783_c0_g1	-1.52171
				TRINITY_DN9792_c0_g1	1.29452
				TRINITY_DN36743_c0_g2	-4.75943
				TRINITY_DN17074_c0_g1	1.13249
				TRINITY_DN97666_c0_g1	1.06256
				TRINITY_DN7590_c0_g2	-1.0082
				TRINITY_DN133080_c0_g1	-1.15275
				TRINITY_DN39304_c0_g1	1.26924
				TRINITY_DN23447_c0_g1	-1.6961
				TRINITY_DN8006_c0_g1	1.8058
				TRINITY_DN28124_c0_g1	2.81471
				TRINITY_DN14706_c0_g2	1.1251
				TRINITY_DN6225_c0_g1	1.26469
				TRINITY_DN6202_c0_g1	1.13127
				TRINITY_DN61281_c0_g1	3.9354
				TRINITY_DN16331_c0_g1	1.95509
				TRINITY_DN21871_c0_g1	3.12797
				TRINITY_DN9863_c0_g1	-1.51675
				TRINITY_DN51768_c0_g1	4.02435
				TRINITY_DN10653_c0_g1	-2.36423
				TRINITY_DN8085_c0_g1	1.11969
				TRINITY_DN15529_c0_g1	1.39426
				TRINITY_DN11957_c1_g1	3.57406
				TRINITY_DN11708_c0_g1	1.14866
				TRINITY_DN3545_c0_g1	1.00669
				TRINITY_DN5656_c2_g1	1.23951
				TRINITY_DN96306_c0_g1	6.44858
				TRINITY_DN66445_c0_g1	4.80823
				TRINITY_DN64719_c1_g1	2.51568
				TRINITY_DN9853_c0_g1	-1.72849
				TRINITY_DN33138_c0_g1	1.61182
				TRINITY_DN1029_c1_g1	-2.36725
				TRINITY_DN19359_c1_g1	1.54336
				TRINITY_DN135_c0_g1	1.36846
				TRINITY_DN5581_c0_g1	2.51721
				TRINITY_DN88170_c0_g3	-2.13173
				TRINITY_DN95357_c0_g1	-2.04998
				TRINITY_DN10219_c1_g1	3.95446
				TRINITY_DN3373_c0_g1	-1.8445
				TRINITY_DN4020_c3_g1	6.5274
				TRINITY_DN2850_c0_g1	1.30099
				TRINITY_DN2483_c0_g2	1.21347
				TRINITY_DN174_c4_g1	1.44555
				TRINITY_DN20081_c0_g3	-1.46199
				TRINITY_DN83416_c0_g2	1.72398
				TRINITY_DN7027_c0_g1	2.87186
				TRINITY_DN16272_c0_g2	4.255
				TRINITY_DN545_c0_g2	-1.37975
				TRINITY_DN3296_c0_g1	1.2043
				TRINITY_DN15699_c0_g2	-1.09589
				TRINITY_DN17735_c0_g1	-1.36402
				TRINITY_DN17562_c1_g1	1.17648
				TRINITY_DN19288_c0_g1	-1.67966
				TRINITY_DN55837_c0_g1	1.42476
				TRINITY_DN11119_c0_g1	-1.31628
				TRINITY_DN76115_c0_g2	6.4413
				TRINITY_DN12470_c0_g1	2.42918
				TRINITY_DN30547_c1_g1	2.92992
				TRINITY_DN27266_c0_g3	-1.88631
				TRINITY_DN9100_c1_g1	-1.25755
				TRINITY_DN67625_c0_g4	-2.18535
				TRINITY_DN21878_c0_g1	1.64743
				TRINITY_DN6745_c0_g1	1.05238
				TRINITY_DN46259_c0_g1	-1.49451
				TRINITY_DN17041_c0_g1	1.56961
				TRINITY_DN24330_c0_g1	4.6424
				TRINITY_DN2773_c1_g1	1.3377
				TRINITY_DN2026_c0_g1	-1.25517
				TRINITY_DN38504_c0_g2	1.21522
				TRINITY_DN50837_c0_g2	-1.60162
				TRINITY_DN14103_c0_g3	1.93815
				TRINITY_DN1260_c1_g1	-1.00899
				TRINITY_DN4405_c0_g1	3.70296
				TRINITY_DN624_c2_g1	1.06996
				TRINITY_DN38669_c1_g1	1.89714
				TRINITY_DN51290_c0_g2	1.01905
				TRINITY_DN1008_c13_g1	-1.38429
				TRINITY_DN24453_c0_g1	1.40618
				TRINITY_DN66788_c0_g1	6.41431
				TRINITY_DN22494_c0_g2	-1.72281
				TRINITY_DN20350_c0_g1	1.81038
				TRINITY_DN9571_c0_g3	3.3179
				TRINITY_DN18291_c0_g2	3.01726
				TRINITY_DN51485_c0_g1	1.73465
				TRINITY_DN8996_c0_g1	1.56392
				TRINITY_DN6276_c0_g2	1.98805
				TRINITY_DN20823_c0_g1	-1.02843
				TRINITY_DN61051_c1_g4	-1.40716
				TRINITY_DN64428_c0_g1	-1.50218
				TRINITY_DN11813_c0_g1	-1.10046
				TRINITY_DN9571_c3_g1	3.70003
				TRINITY_DN2537_c2_g1	-1.09985
				TRINITY_DN15502_c0_g3	-2.21618
				TRINITY_DN36655_c0_g1	-1.55989
				TRINITY_DN2201_c2_g4	-1.65226
				TRINITY_DN10039_c0_g1	-1.99933
				TRINITY_DN2260_c0_g1	1.37588
				TRINITY_DN11672_c1_g4	-1.78246
				TRINITY_DN28535_c0_g1	1.94753
				TRINITY_DN7673_c0_g1	1.27045
				TRINITY_DN3139_c2_g2	-1.15417
				TRINITY_DN40956_c0_g1	-3.16099
				TRINITY_DN20139_c1_g1	5.89779
				TRINITY_DN28141_c0_g1	1.21449
				TRINITY_DN16808_c1_g1	1.95353
				TRINITY_DN7190_c1_g2	3.0915
				TRINITY_DN91178_c0_g1	-1.60302
				TRINITY_DN30419_c0_g1	2.16963
				TRINITY_DN21830_c0_g1	1.86171
				TRINITY_DN1939_c0_g1	1.16212
				TRINITY_DN21664_c0_g1	-1.85691
				TRINITY_DN13444_c0_g1	3.70839
				TRINITY_DN9389_c0_g1	1.66892
				TRINITY_DN24777_c0_g1	-2.20177
				TRINITY_DN4836_c1_g1	1.18658
				TRINITY_DN45639_c1_g1	-1.4844
				TRINITY_DN17033_c0_g1	-1.30259
				TRINITY_DN14595_c0_g1	-1.07412
				TRINITY_DN85_c1_g1	1.67164
				TRINITY_DN11090_c0_g1	1.43927
				TRINITY_DN76353_c0_g4	6.24843
				TRINITY_DN15630_c0_g1	-1.26332
				TRINITY_DN43942_c0_g5	-1.82825
				TRINITY_DN13515_c0_g2	-1.53674
				TRINITY_DN4969_c3_g1	-1.56541
				TRINITY_DN10683_c0_g1	1.82685
				TRINITY_DN15572_c0_g1	3.55966
				TRINITY_DN12552_c0_g2	-1.50098
				TRINITY_DN11388_c0_g1	2.141
				TRINITY_DN118927_c0_g3	6.32063
				TRINITY_DN58468_c0_g1	1.084
				TRINITY_DN12600_c0_g3	6.20923
				TRINITY_DN12817_c0_g1	-1.20075
				TRINITY_DN15781_c0_g1	-1.55905
				TRINITY_DN9444_c0_g2	-1.3342
				TRINITY_DN9756_c1_g1	1.27024
				TRINITY_DN24616_c2_g1	-2.23869
				TRINITY_DN2381_c0_g1	1.50351
				TRINITY_DN12644_c1_g1	1.67864
				TRINITY_DN63042_c0_g1	-1.14684
				TRINITY_DN64450_c0_g1	-1.53534
				TRINITY_DN17997_c0_g2	1.41445
				TRINITY_DN16467_c0_g1	2.49417
				TRINITY_DN1712_c1_g1	-1.22622
				TRINITY_DN4881_c0_g2	-1.03119
				TRINITY_DN2229_c1_g2	-1.51268
				TRINITY_DN34461_c0_g1	6.19124
				TRINITY_DN18186_c0_g1	2.9056
				TRINITY_DN48832_c0_g1	1.10773
				TRINITY_DN21669_c0_g1	1.17262
				TRINITY_DN44555_c1_g1	-2.09323
				TRINITY_DN89967_c0_g1	-1.24226
				TRINITY_DN13690_c0_g1	3.0886
				TRINITY_DN4299_c0_g3	1.16506
				TRINITY_DN15308_c0_g1	-1.4083
				TRINITY_DN70028_c0_g1	-1.77387
				TRINITY_DN9065_c0_g1	1.12525
				TRINITY_DN25166_c0_g1	-1.4078
				TRINITY_DN6063_c0_g1	-2.52388
				TRINITY_DN116730_c0_g1	2.96784
				TRINITY_DN11147_c0_g1	-1.35435
				TRINITY_DN10183_c1_g2	-2.23512
				TRINITY_DN17593_c0_g2	1.21402
				TRINITY_DN19816_c0_g1	-2.31735
				TRINITY_DN42377_c0_g1	4.56329
				TRINITY_DN27644_c0_g1	-1.1898
				TRINITY_DN377_c1_g1	2.10518
				TRINITY_DN34679_c0_g1	2.51364
				TRINITY_DN8384_c0_g1	-1.65019
				TRINITY_DN16795_c1_g2	-1.54433
				TRINITY_DN3269_c0_g1	1.46922
				TRINITY_DN4870_c1_g1	5.10616
				TRINITY_DN45030_c0_g1	-1.6681
				TRINITY_DN72009_c0_g1	1.49291
				TRINITY_DN32946_c0_g1	1.5006
				TRINITY_DN120504_c0_g1	1.02588
				TRINITY_DN14239_c0_g2	6.276
				TRINITY_DN23927_c0_g2	1.08325
				TRINITY_DN23969_c0_g3	-1.78771
				TRINITY_DN14725_c1_g1	2.03672
				TRINITY_DN15039_c0_g1	-1.25968
				TRINITY_DN6966_c1_g1	-1.36803
				TRINITY_DN47993_c0_g1	-1.26636
				TRINITY_DN6320_c0_g1	1.36843
				TRINITY_DN24625_c1_g1	1.14006
				TRINITY_DN15925_c0_g2	-1.04011
				TRINITY_DN15059_c0_g1	3.29017
				TRINITY_DN68430_c0_g1	1.13291
				TRINITY_DN38076_c0_g2	1.76018
				TRINITY_DN48872_c0_g3	1.45704
				TRINITY_DN57814_c0_g1	4.4184
				TRINITY_DN31503_c0_g1	1.21668
				TRINITY_DN7660_c0_g1	1.86206
				TRINITY_DN13028_c0_g1	1.17673
				TRINITY_DN1768_c0_g1	8.24133
				TRINITY_DN50231_c0_g1	-2.08512
				TRINITY_DN28898_c0_g1	-2.04668
				TRINITY_DN8062_c0_g2	-1.03475
				TRINITY_DN38707_c0_g1	3.42063
				TRINITY_DN41659_c0_g1	1.5098
				TRINITY_DN5073_c1_g1	-1.04624
				TRINITY_DN4515_c0_g3	-1.62151
				TRINITY_DN4715_c0_g1	1.62642
				TRINITY_DN66589_c0_g2	4.40017
				TRINITY_DN17972_c0_g1	1.98838
				TRINITY_DN219_c0_g1	1.70402
				TRINITY_DN91903_c0_g2	-2.99707
				TRINITY_DN17837_c0_g2	1.76214
				TRINITY_DN7369_c0_g1	1.42636
				TRINITY_DN140947_c0_g1	-1.68442
				TRINITY_DN60529_c0_g3	-1.8086
				TRINITY_DN6418_c0_g2	1.04263
				TRINITY_DN3909_c0_g2	4.08256
				TRINITY_DN5006_c1_g1	2.78722
				TRINITY_DN6528_c0_g1	-1.2981
				TRINITY_DN13270_c0_g1	-1.71192
				TRINITY_DN7635_c0_g2	-1.74533
				TRINITY_DN96262_c0_g1	6.25879
				TRINITY_DN31039_c0_g2	-1.74288
				TRINITY_DN68856_c0_g2	4.41537
				TRINITY_DN64721_c0_g1	-2.80446
				TRINITY_DN27717_c0_g1	1.41458
				TRINITY_DN43465_c0_g5	3.72427
				TRINITY_DN62841_c0_g2	1.70411
				TRINITY_DN2735_c0_g2	-1.36386
				TRINITY_DN19403_c0_g2	1.72994
				TRINITY_DN2748_c0_g1	1.34843
				TRINITY_DN10568_c0_g1	1.0347
				TRINITY_DN8313_c0_g1	1.51547
				TRINITY_DN7571_c0_g1	1.51014
				TRINITY_DN11189_c0_g2	-1.60612
				TRINITY_DN8135_c1_g1	-2.15686
				TRINITY_DN4821_c1_g2	2.51653
				TRINITY_DN46281_c0_g1	2.26278
				TRINITY_DN13898_c1_g1	2.5178
				TRINITY_DN77826_c0_g1	1.10912
				TRINITY_DN46310_c0_g3	1.90224
				TRINITY_DN25223_c0_g1	-1.03133
				TRINITY_DN35106_c0_g1	1.85246
				TRINITY_DN13414_c1_g1	-1.56243
				TRINITY_DN2915_c1_g1	-1.18406
				TRINITY_DN2006_c1_g1	1.88365
				TRINITY_DN14951_c0_g1	1.73259
				TRINITY_DN2591_c0_g1	1.15009
				TRINITY_DN26026_c0_g1	-1.56908
				TRINITY_DN4471_c0_g1	1.0771
				TRINITY_DN18427_c0_g3	-4.05753
				TRINITY_DN2637_c5_g3	2.88769
				TRINITY_DN25733_c0_g1	-1.13095
				TRINITY_DN14493_c0_g1	1.39033
				TRINITY_DN15424_c1_g1	-1.31648
				TRINITY_DN11279_c0_g2	2.17243
				TRINITY_DN16479_c0_g1	1.46639
				TRINITY_DN28926_c0_g1	3.38767
				TRINITY_DN15193_c0_g1	4.97731
				TRINITY_DN28144_c0_g2	5.72861
				TRINITY_DN20576_c0_g3	1.21225
				TRINITY_DN126719_c0_g1	2.36783
				TRINITY_DN33986_c0_g1	-1.44656
				TRINITY_DN5036_c0_g1	-1.30529
				TRINITY_DN2651_c0_g1	1.32347
				TRINITY_DN594_c0_g4	-1.09298
				TRINITY_DN104581_c0_g2	2.15253
				TRINITY_DN32075_c1_g2	1.81682
				TRINITY_DN21292_c1_g1	2.12592
				TRINITY_DN9437_c0_g1	2.23785
				TRINITY_DN11137_c0_g1	-1.12168
				TRINITY_DN2795_c0_g1	1.58315
				TRINITY_DN4731_c0_g1	1.14183
				TRINITY_DN89616_c0_g1	-1.29764
				TRINITY_DN548_c1_g1	1.03011
				TRINITY_DN6096_c0_g1	1.16231
				TRINITY_DN9918_c0_g1	1.36237
				TRINITY_DN11324_c0_g1	1.71008
				TRINITY_DN36467_c0_g1	3.40362
				TRINITY_DN14392_c0_g2	-1.40336
				TRINITY_DN63280_c0_g1	-1.08294
				TRINITY_DN9719_c0_g4	2.16879
				TRINITY_DN3752_c0_g2	1.44753
				TRINITY_DN90312_c0_g1	-1.67698
				TRINITY_DN43001_c0_g3	3.00385
				TRINITY_DN2662_c2_g1	-1.26826
				TRINITY_DN67617_c0_g3	-1.95683
				TRINITY_DN33286_c0_g1	-1.33717
				TRINITY_DN49753_c1_g2	2.37716
				TRINITY_DN20913_c0_g1	1.00046
				TRINITY_DN85683_c0_g2	1.70463
				TRINITY_DN5873_c3_g2	-2.38847
				TRINITY_DN20221_c0_g1	-1.50786
				TRINITY_DN562_c4_g1	5.51658
				TRINITY_DN474_c7_g1	1.52817
				TRINITY_DN4963_c1_g1	-1.24485
				TRINITY_DN1045_c0_g1	1.65852
				TRINITY_DN4673_c0_g1	5.57924
				TRINITY_DN17993_c0_g1	-1.26138
				TRINITY_DN30252_c0_g2	-1.77411
				TRINITY_DN4462_c0_g3	2.09462
				TRINITY_DN38324_c1_g1	3.39161
				TRINITY_DN424_c6_g2	1.50751
				TRINITY_DN69556_c0_g3	2.99005
				TRINITY_DN16795_c1_g1	-1.45537
				TRINITY_DN13080_c0_g1	1.1356
				TRINITY_DN48435_c0_g2	4.96678
				TRINITY_DN56754_c1_g1	-1.16035
				TRINITY_DN9728_c1_g3	5.51006
				TRINITY_DN101600_c0_g2	-2.16342
				TRINITY_DN22679_c0_g1	2.84438
				TRINITY_DN9701_c1_g1	-1.23792
				TRINITY_DN14613_c1_g1	-1.20848
				TRINITY_DN11130_c0_g1	1.37842
				TRINITY_DN84430_c0_g2	2.39432
				TRINITY_DN55742_c0_g1	1.13288
				TRINITY_DN16977_c0_g1	-1.03186
				TRINITY_DN12315_c0_g1	2.19272
				TRINITY_DN85897_c0_g1	3.08797
				TRINITY_DN12118_c1_g2	-1.56341
				TRINITY_DN30369_c0_g1	-1.44138
				TRINITY_DN64691_c0_g1	-1.96058
				TRINITY_DN670_c0_g4	1.09394
				TRINITY_DN12239_c0_g1	1.31983
				TRINITY_DN16513_c0_g1	-1.88467
				TRINITY_DN80715_c0_g1	2.74327
				TRINITY_DN15180_c0_g1	1.38794
				TRINITY_DN13404_c0_g1	2.52747
				TRINITY_DN9092_c0_g1	1.90109
				TRINITY_DN3264_c0_g3	1.10602
				TRINITY_DN1140_c0_g1	1.14898
				TRINITY_DN6347_c0_g2	-1.44686
				TRINITY_DN3796_c1_g1	1.10955
				TRINITY_DN19988_c0_g1	1.1001
				TRINITY_DN12410_c1_g1	-1.81743
				TRINITY_DN15090_c0_g1	1.21494
				TRINITY_DN15369_c2_g2	-3.67111
				TRINITY_DN31669_c0_g1	-1.31255
				TRINITY_DN13270_c0_g2	-1.55972
				TRINITY_DN18643_c0_g1	-1.17535
				TRINITY_DN79427_c0_g1	-2.87018
				TRINITY_DN2300_c0_g2	3.61978
				TRINITY_DN94250_c0_g1	1.75262
				TRINITY_DN261_c3_g1	1.35701
				TRINITY_DN2059_c0_g1	1.36949
				TRINITY_DN37028_c0_g1	-1.06649
				TRINITY_DN14478_c1_g2	1.74106
				TRINITY_DN84521_c0_g1	1.26621
				TRINITY_DN116818_c0_g3	-1.03336
				TRINITY_DN3525_c4_g1	-1.35939
				TRINITY_DN13667_c5_g1	-4.82886
				TRINITY_DN32450_c0_g1	1.00935
				TRINITY_DN12430_c0_g2	2.74466
				TRINITY_DN2229_c0_g1	-1.17066
				TRINITY_DN76983_c0_g1	-2.07904
				TRINITY_DN90251_c0_g1	2.23431
				TRINITY_DN15514_c0_g1	1.83689
				TRINITY_DN46744_c0_g1	3.13595
				TRINITY_DN31087_c0_g1	-1.38063
				TRINITY_DN12540_c0_g1	1.02432
				TRINITY_DN26596_c0_g2	1.62674
				TRINITY_DN69885_c0_g2	-1.2507
				TRINITY_DN42936_c0_g1	-1.37105
				TRINITY_DN14065_c1_g1	4.79852
				TRINITY_DN86455_c0_g1	3.45985
				TRINITY_DN16486_c0_g3	-1.20425
				TRINITY_DN88_c1_g2	1.35066
				TRINITY_DN37642_c1_g1	-1.08566
				TRINITY_DN5027_c0_g1	-1.19097
				TRINITY_DN7623_c1_g1	1.51618
				TRINITY_DN6974_c0_g1	1.0234
				TRINITY_DN374_c2_g1	2.16412
				TRINITY_DN34142_c0_g1	1.28532
				TRINITY_DN8935_c1_g1	-1.04033
				TRINITY_DN30305_c0_g1	-1.01971
				TRINITY_DN54529_c0_g1	1.15649
				TRINITY_DN10514_c0_g1	-1.76703
				TRINITY_DN23369_c0_g2	1.33829
				TRINITY_DN14839_c0_g1	-1.18719
				TRINITY_DN69556_c0_g1	5.36651
				TRINITY_DN111805_c0_g1	-1.48652
				TRINITY_DN73209_c0_g1	1.30401
				TRINITY_DN15044_c0_g1	2.92868
				TRINITY_DN15037_c0_g1	2.13484
				TRINITY_DN53807_c0_g3	5.41845
				TRINITY_DN10290_c0_g1	1.52605
				TRINITY_DN99836_c0_g1	2.63568
				TRINITY_DN34089_c0_g3	-1.31169
				TRINITY_DN25967_c0_g1	-2.08061
				TRINITY_DN21829_c0_g2	-1.832
				TRINITY_DN105501_c0_g1	1.35144
				TRINITY_DN75257_c0_g1	1.33645
				TRINITY_DN24097_c1_g1	-2.34862
				TRINITY_DN26570_c0_g1	-1.48178
				TRINITY_DN14478_c0_g1	-1.34523
				TRINITY_DN966_c0_g2	1.75035
				TRINITY_DN17874_c0_g1	1.3061
				TRINITY_DN19461_c0_g1	1.5048
				TRINITY_DN2542_c3_g2	1.10843
				TRINITY_DN49822_c0_g1	1.04917
				TRINITY_DN22478_c0_g1	1.34996
				TRINITY_DN12281_c0_g1	-1.34242
				TRINITY_DN8839_c1_g1	-1.23055
				TRINITY_DN14104_c0_g1	1.14904
				TRINITY_DN3733_c0_g2	1.61213
				TRINITY_DN27741_c0_g1	1.20777
				TRINITY_DN26142_c0_g1	2.05499
				TRINITY_DN10757_c0_g2	-1.15406
				TRINITY_DN562_c0_g2	1.26678
				TRINITY_DN37075_c0_g3	2.71686
				TRINITY_DN40009_c0_g1	-2.37035
				TRINITY_DN17494_c1_g1	-2.24228
				TRINITY_DN6173_c0_g2	2.73098
				TRINITY_DN9173_c0_g1	-1.06644
				TRINITY_DN1648_c5_g2	-1.18751
				TRINITY_DN90288_c0_g1	1.58126
				TRINITY_DN44315_c0_g1	1.27161
				TRINITY_DN44889_c0_g1	1.83366
				TRINITY_DN26135_c1_g1	-2.95459
				TRINITY_DN17941_c0_g1	-1.08977
				TRINITY_DN16138_c0_g1	-1.28453
				TRINITY_DN6917_c0_g1	-1.06171
				TRINITY_DN751_c1_g1	1.16233
				TRINITY_DN2013_c0_g2	-1.06659
				TRINITY_DN73349_c0_g1	-2.22322
				TRINITY_DN1534_c0_g1	2.33347
				TRINITY_DN48872_c0_g1	1.06114
				TRINITY_DN6686_c0_g1	-1.19447
				TRINITY_DN2719_c0_g1	-1.51504
				TRINITY_DN15528_c0_g1	-1.06616
				TRINITY_DN1337_c0_g1	1.72895
				TRINITY_DN62597_c0_g3	-1.49241
				TRINITY_DN18044_c1_g1	1.22315
				TRINITY_DN29779_c0_g1	-1.23656
				TRINITY_DN16009_c0_g2	2.63064
				TRINITY_DN8643_c0_g3	-1.40957
				TRINITY_DN20181_c0_g1	-1.14949
				TRINITY_DN18346_c0_g1	3.55288
				TRINITY_DN24020_c0_g1	-1.19486
				TRINITY_DN376_c1_g1	-1.03142
				TRINITY_DN13697_c0_g1	3.69995
				TRINITY_DN1891_c1_g1	-1.23784
				TRINITY_DN53139_c0_g4	-2.36999
				TRINITY_DN27489_c0_g2	1.58208
				TRINITY_DN67_c0_g1	1.02002
				TRINITY_DN29662_c1_g1	-1.54874
				TRINITY_DN937_c1_g2	3.43559
				TRINITY_DN18379_c0_g1	1.117
				TRINITY_DN22822_c0_g2	-1.47847
				TRINITY_DN2748_c0_g2	2.35903
				TRINITY_DN5344_c1_g2	1.76753
				TRINITY_DN10390_c0_g2	3.40226
				TRINITY_DN30156_c0_g1	-1.02727
				TRINITY_DN32056_c0_g2	-1.05453
				TRINITY_DN42485_c0_g2	-1.5702
				TRINITY_DN1464_c0_g3	-2.9934
				TRINITY_DN59140_c1_g1	-3.00625
				TRINITY_DN6312_c1_g1	4.63849
				TRINITY_DN21980_c0_g3	-1.35652
				TRINITY_DN4709_c0_g1	-1.26926
				TRINITY_DN24950_c0_g2	5.27392
				TRINITY_DN1607_c1_g1	5.2572
				TRINITY_DN46329_c0_g1	2.6225
				TRINITY_DN32810_c0_g1	2.18423
				TRINITY_DN25009_c0_g1	-1.02252
				TRINITY_DN55139_c0_g2	1.85976
				TRINITY_DN59700_c0_g1	2.72755
				TRINITY_DN32523_c0_g1	1.01517
				TRINITY_DN43453_c0_g1	-4.10945
				TRINITY_DN13900_c0_g1	-1.56381
				TRINITY_DN94571_c0_g1	-1.56984
				TRINITY_DN23951_c1_g1	5.23537
				TRINITY_DN52415_c0_g1	1.15882
				TRINITY_DN33597_c0_g1	-2.0492
				TRINITY_DN13967_c0_g1	-1.37801
				TRINITY_DN14304_c0_g1	-1.05138
				TRINITY_DN118103_c0_g1	-1.0027
				TRINITY_DN43519_c0_g2	1.36371
				TRINITY_DN56645_c1_g1	4.61287
				TRINITY_DN86453_c0_g1	2.70602
				TRINITY_DN54352_c0_g1	4.54022
				TRINITY_DN20407_c0_g2	1.00891
				TRINITY_DN76012_c0_g3	-2.19193
				TRINITY_DN8924_c0_g1	1.50803
				TRINITY_DN52345_c0_g2	3.01579
				TRINITY_DN58_c1_g2	-1.08929
				TRINITY_DN65427_c0_g1	3.20002
				TRINITY_DN10316_c1_g1	1.06397
				TRINITY_DN114939_c0_g1	-2.78118
				TRINITY_DN140349_c0_g1	1.5032
				TRINITY_DN23114_c0_g2	-2.26912
				TRINITY_DN19081_c0_g1	1.97346
				TRINITY_DN561_c1_g1	1.5537
				TRINITY_DN748_c0_g3	-1.30391
				TRINITY_DN6312_c0_g1	4.57778
				TRINITY_DN13693_c0_g1	-1.34037
				TRINITY_DN76745_c0_g1	1.23595
				TRINITY_DN128913_c0_g1	-2.25394
				TRINITY_DN20632_c1_g1	-1.09508
				TRINITY_DN55018_c0_g1	-1.13639
				TRINITY_DN11696_c0_g1	-1.19128
				TRINITY_DN20045_c1_g1	-1.36899
				TRINITY_DN9093_c0_g1	2.38615
				TRINITY_DN13530_c2_g1	-2.08459
				TRINITY_DN71652_c0_g4	1.21688
				TRINITY_DN6558_c0_g1	-1.37776
				TRINITY_DN16738_c0_g1	1.31539
				TRINITY_DN18602_c0_g2	-1.04844
				TRINITY_DN39478_c0_g1	1.4321
				TRINITY_DN673_c0_g1	-1.02719
				TRINITY_DN19657_c0_g1	-3.39456
				TRINITY_DN78182_c1_g1	2.87193
				TRINITY_DN40194_c0_g1	-1.33893
				TRINITY_DN16858_c0_g2	-2.72717
				TRINITY_DN35709_c0_g1	-1.02831
				TRINITY_DN62302_c0_g1	-1.11266
				TRINITY_DN3148_c1_g2	1.39332
				TRINITY_DN33133_c0_g3	1.07562
				TRINITY_DN37595_c0_g1	2.46493
				TRINITY_DN20103_c0_g1	-1.29316
				TRINITY_DN34919_c0_g1	1.69763
				TRINITY_DN23060_c0_g1	-1.01541
				TRINITY_DN29778_c0_g1	1.23141
				TRINITY_DN13218_c0_g2	-1.38843
				TRINITY_DN26429_c0_g1	1.61794
				TRINITY_DN101425_c0_g1	-2.51322
				TRINITY_DN56672_c0_g1	2.79113
				TRINITY_DN54438_c1_g2	3.22905
				TRINITY_DN37780_c1_g1	2.6178
				TRINITY_DN8703_c0_g1	-1.17649
				TRINITY_DN47067_c1_g2	1.00242
				TRINITY_DN2789_c1_g1	-2.82642
				TRINITY_DN1616_c1_g1	-1.30146
				TRINITY_DN34331_c0_g2	4.48916
				TRINITY_DN128947_c0_g1	1.50744
				TRINITY_DN25164_c0_g1	-1.11224
				TRINITY_DN3296_c0_g2	1.15295
				TRINITY_DN22259_c0_g3	-2.2052
				TRINITY_DN13405_c2_g1	-1.27856
				TRINITY_DN5053_c0_g1	1.96563
				TRINITY_DN114047_c0_g1	1.75581
				TRINITY_DN20334_c0_g1	1.17151
				TRINITY_DN35435_c0_g1	-1.76965
				TRINITY_DN19853_c0_g3	1.8055
				TRINITY_DN24401_c0_g1	-1.02142
				TRINITY_DN14837_c0_g1	1.23582
				TRINITY_DN24950_c0_g1	3.95776
				TRINITY_DN27404_c0_g1	-1.45373
				TRINITY_DN16486_c0_g1	1.1537
				TRINITY_DN6355_c0_g3	1.28553
				TRINITY_DN15593_c0_g1	-1.55938
				TRINITY_DN6073_c0_g2	1.95265
				TRINITY_DN44811_c0_g1	-1.04835
				TRINITY_DN25442_c0_g1	1.67806
				TRINITY_DN71721_c0_g1	-2.39955
				TRINITY_DN80190_c0_g1	1.05322
				TRINITY_DN18766_c0_g1	-1.4923
				TRINITY_DN27287_c1_g1	-1.93035
				TRINITY_DN18107_c0_g3	-1.78249
				TRINITY_DN24807_c0_g1	-1.5005
				TRINITY_DN114206_c1_g1	-2.83142
				TRINITY_DN12104_c0_g1	3.00196
				TRINITY_DN36821_c0_g3	3.67906
				TRINITY_DN42380_c0_g1	2.01859
				TRINITY_DN29000_c0_g2	-2.09478
				TRINITY_DN15513_c0_g1	-1.32373
				TRINITY_DN61875_c0_g1	-2.21806
				TRINITY_DN9780_c0_g1	1.31595
				TRINITY_DN10410_c0_g1	-1.54346
				TRINITY_DN1512_c2_g2	1.26789
				TRINITY_DN11780_c1_g1	-1.06908
				TRINITY_DN783_c1_g3	1.2755
				TRINITY_DN105898_c0_g3	2.22248
				TRINITY_DN34174_c0_g1	1.49784
				TRINITY_DN1362_c1_g3	-1.16534
				TRINITY_DN16955_c0_g2	-1.52573
				TRINITY_DN21555_c1_g4	-1.73093
				TRINITY_DN21825_c0_g1	-1.07146
				TRINITY_DN109671_c0_g1	-1.32977
				TRINITY_DN9122_c4_g1	-1.90391
				TRINITY_DN1260_c0_g2	1.49521
				TRINITY_DN29543_c0_g1	2.70263
				TRINITY_DN2505_c0_g2	-1.12921
				TRINITY_DN13324_c0_g1	1.70672
				TRINITY_DN23293_c0_g1	1.60635
				TRINITY_DN71277_c0_g1	2.6784
				TRINITY_DN81906_c1_g3	3.56424
				TRINITY_DN6701_c0_g1	-1.42077
				TRINITY_DN15191_c3_g1	3.57751
				TRINITY_DN43329_c0_g1	-1.71455
				TRINITY_DN16521_c0_g3	-1.48287
				TRINITY_DN73620_c0_g1	-1.57442
				TRINITY_DN97118_c0_g2	-2.20387
				TRINITY_DN27877_c1_g1	-1.03282
				TRINITY_DN10843_c0_g1	1.00658
				TRINITY_DN53921_c0_g2	1.67198
				TRINITY_DN25898_c0_g1	-1.88577
				TRINITY_DN13823_c0_g2	1.56186
				TRINITY_DN21646_c0_g2	-2.76883
				TRINITY_DN29980_c0_g1	3.04449
				TRINITY_DN30245_c0_g2	-1.32573
				TRINITY_DN55086_c0_g1	1.28672
				TRINITY_DN32306_c0_g1	-2.02347
				TRINITY_DN12426_c0_g1	1.52495
				TRINITY_DN16495_c0_g1	-1.54866
				TRINITY_DN6429_c2_g1	-1.23086
				TRINITY_DN27197_c0_g1	2.95936
				TRINITY_DN15393_c0_g1	-1.0929
				TRINITY_DN42813_c3_g1	2.2551
				TRINITY_DN26048_c0_g1	-1.51283
				TRINITY_DN12615_c0_g2	-1.36585
				TRINITY_DN17552_c0_g4	-1.8464
				TRINITY_DN43355_c1_g1	1.87207
				TRINITY_DN2911_c3_g2	-1.82669
				TRINITY_DN11736_c0_g4	1.42825
				TRINITY_DN1939_c1_g1	1.83601
				TRINITY_DN15656_c0_g2	2.00039
				TRINITY_DN20501_c1_g1	-1.07491
				TRINITY_DN16105_c0_g1	-1.86799
				TRINITY_DN28469_c0_g2	4.4346
				TRINITY_DN28136_c0_g1	2.61848
				TRINITY_DN14076_c0_g1	2.62713
				TRINITY_DN7458_c0_g1	-1.12989
				TRINITY_DN12902_c0_g1	1.78795
				TRINITY_DN25024_c0_g1	1.73193
				TRINITY_DN4526_c0_g1	1.75536
				TRINITY_DN17512_c0_g1	-1.30174
				TRINITY_DN21890_c0_g1	3.83051
				TRINITY_DN5163_c0_g1	1.1289
				TRINITY_DN2877_c0_g2	3.5246
				TRINITY_DN53139_c0_g3	-1.96368
				TRINITY_DN52130_c0_g1	1.16527
				TRINITY_DN4682_c0_g2	2.95847
				TRINITY_DN1678_c4_g1	1.88703
				TRINITY_DN9473_c0_g1	-1.48482
				TRINITY_DN2202_c0_g1	1.20874
				TRINITY_DN5453_c6_g1	2.56156
				TRINITY_DN21223_c0_g1	-1.31631
				TRINITY_DN27331_c0_g1	-1.37996
				TRINITY_DN14701_c0_g1	-1.14723
				TRINITY_DN12904_c0_g1	3.25148
				TRINITY_DN19617_c0_g2	-1.50068
				TRINITY_DN12639_c1_g2	1.84867
				TRINITY_DN125593_c0_g2	-1.21124
				TRINITY_DN104177_c0_g1	-3.12177
				TRINITY_DN2862_c1_g1	-1.33082
				TRINITY_DN17996_c0_g2	2.74772
				TRINITY_DN15838_c0_g1	-1.34655
				TRINITY_DN8103_c0_g1	-1.58351
				TRINITY_DN90570_c0_g2	-1.64795
				TRINITY_DN31857_c0_g2	-1.92078
				TRINITY_DN21336_c0_g1	-1.41553
				TRINITY_DN19489_c0_g1	1.5391
				TRINITY_DN1406_c1_g1	-1.39807
				TRINITY_DN90379_c0_g1	-1.39109
				TRINITY_DN10440_c0_g1	-2.69646
				TRINITY_DN5908_c0_g1	1.50403
				TRINITY_DN35770_c0_g1	3.55922
				TRINITY_DN28181_c1_g1	2.07619
				TRINITY_DN8618_c0_g1	1.0626
				TRINITY_DN36640_c0_g1	2.50054
				TRINITY_DN29003_c0_g1	3.17407
				TRINITY_DN3845_c2_g1	-1.00683
				TRINITY_DN56187_c0_g2	-1.93161
				TRINITY_DN15093_c0_g1	1.55198
				TRINITY_DN42416_c0_g1	-1.12366
				TRINITY_DN32033_c0_g1	1.10504
				TRINITY_DN39795_c0_g3	-2.73474
				TRINITY_DN14041_c0_g1	1.15004
				TRINITY_DN17543_c0_g2	1.63991
				TRINITY_DN31329_c0_g1	-1.05028
				TRINITY_DN22565_c2_g2	-3.84213
				TRINITY_DN15907_c0_g1	1.73566
				TRINITY_DN3160_c1_g1	-1.0077
				TRINITY_DN10680_c1_g1	-1.03131
				TRINITY_DN79216_c0_g1	1.98475
				TRINITY_DN11734_c1_g1	-1.19294
				TRINITY_DN48533_c0_g2	-2.69796
				TRINITY_DN34319_c2_g1	-1.54326
				TRINITY_DN131003_c0_g1	-1.9042
				TRINITY_DN20437_c0_g1	-1.56455
				TRINITY_DN1083_c0_g2	-1.92043
				TRINITY_DN60992_c0_g3	-1.30421
				TRINITY_DN66833_c0_g1	-2.92444
				TRINITY_DN77090_c0_g2	-1.29442
				TRINITY_DN36721_c2_g1	-1.95149
				TRINITY_DN24318_c0_g1	2.24288
				TRINITY_DN172_c0_g1	-2.70165
				TRINITY_DN18118_c0_g1	-1.02813
				TRINITY_DN4735_c0_g1	-1.07366
				TRINITY_DN7680_c0_g1	-1.17687
				TRINITY_DN10894_c1_g1	1.49636
				TRINITY_DN74464_c0_g1	-1.10113
				TRINITY_DN6493_c0_g1	1.02504
				TRINITY_DN15279_c0_g2	-1.08155
				TRINITY_DN79134_c0_g1	-1.63444
				TRINITY_DN19311_c0_g1	2.07902
				TRINITY_DN63270_c0_g1	-1.22354
				TRINITY_DN3697_c0_g1	-1.29858
				TRINITY_DN22161_c0_g2	2.6943
				TRINITY_DN18291_c1_g1	2.99693
				TRINITY_DN31189_c0_g2	2.67539
				TRINITY_DN68108_c0_g1	-1.82786
				TRINITY_DN4434_c0_g1	-1.06432
				TRINITY_DN7551_c1_g1	1.28328
				TRINITY_DN1534_c1_g1	1.40996
				TRINITY_DN25760_c0_g2	3.78882
				TRINITY_DN934_c0_g2	-1.33145
				TRINITY_DN10983_c0_g1	-1.06124
				TRINITY_DN50221_c0_g1	-3.28195
				TRINITY_DN28843_c0_g1	-1.22063
				TRINITY_DN634_c0_g2	4.26099
				TRINITY_DN35256_c0_g1	-1.01814
				TRINITY_DN14642_c0_g2	1.02158
				TRINITY_DN24812_c0_g1	-1.42134
				TRINITY_DN1668_c1_g2	1.77332
				TRINITY_DN8692_c0_g1	1.13874
				TRINITY_DN22070_c2_g1	2.15628
				TRINITY_DN4680_c0_g1	-1.08726
				TRINITY_DN121593_c0_g2	-1.92851
				TRINITY_DN110000_c0_g1	1.93837
				TRINITY_DN32799_c2_g1	1.79776
				TRINITY_DN41466_c0_g1	1.43886
				TRINITY_DN16888_c1_g2	-1.33764
				TRINITY_DN7259_c0_g1	-1.07949
				TRINITY_DN1173_c0_g1	-1.12191
				TRINITY_DN7760_c0_g2	1.05971
				TRINITY_DN40650_c0_g1	1.12072
				TRINITY_DN47310_c0_g3	-2.50362
				TRINITY_DN18220_c0_g1	2.12955
				TRINITY_DN13694_c1_g2	-1.70413
				TRINITY_DN55179_c0_g1	1.19248
				TRINITY_DN13578_c0_g1	1.835
				TRINITY_DN41685_c0_g1	-1.2493
				TRINITY_DN12913_c0_g3	-1.27623
				TRINITY_DN21156_c0_g1	-1.62661
				TRINITY_DN40904_c0_g4	2.83247
				TRINITY_DN6312_c0_g3	1.08346
				TRINITY_DN53079_c0_g1	-1.69005
				TRINITY_DN43583_c0_g2	3.80823
				TRINITY_DN30295_c0_g1	-1.21488
				TRINITY_DN15516_c0_g1	-1.28513
				TRINITY_DN14698_c0_g3	-2.81095
				TRINITY_DN7136_c0_g1	2.74463
				TRINITY_DN51720_c0_g1	1.50116
				TRINITY_DN14332_c0_g1	-2.2026
				TRINITY_DN5492_c0_g1	-1.20758
				TRINITY_DN38559_c0_g1	-2.3026
				TRINITY_DN41766_c0_g1	-1.0343
				TRINITY_DN2476_c1_g1	1.20209
				TRINITY_DN68657_c1_g1	-1.41483
				TRINITY_DN2041_c3_g1	-2.77966
				TRINITY_DN13950_c0_g2	-1.65002
				TRINITY_DN76133_c0_g1	3.37153
				TRINITY_DN11140_c0_g1	-1.09597
				TRINITY_DN21486_c0_g1	-1.36416
				TRINITY_DN123413_c0_g1	3.09616
				TRINITY_DN3432_c0_g2	1.00938
				TRINITY_DN22068_c0_g1	-1.11638
				TRINITY_DN5538_c0_g1	-1.36084
				TRINITY_DN16773_c0_g2	1.65903
				TRINITY_DN39869_c0_g1	1.09568
				TRINITY_DN33761_c0_g1	-1.02661
				TRINITY_DN19072_c2_g2	-1.7633
				TRINITY_DN22254_c0_g1	2.0431
				TRINITY_DN43753_c0_g1	-1.45274
				TRINITY_DN41246_c0_g1	1.18399
				TRINITY_DN56165_c0_g2	1.19012
				TRINITY_DN37143_c1_g2	2.14985
				TRINITY_DN13641_c0_g1	-1.16789
				TRINITY_DN14209_c0_g1	1.63358
				TRINITY_DN43529_c0_g1	-1.12769
				TRINITY_DN25905_c1_g1	-2.31786
				TRINITY_DN18397_c0_g2	1.01873
				TRINITY_DN26210_c0_g2	3.35767
				TRINITY_DN28215_c0_g2	1.5127
				TRINITY_DN5518_c0_g1	-1.43938
				TRINITY_DN1008_c5_g2	1.57888
				TRINITY_DN11496_c0_g1	2.516
				TRINITY_DN980_c0_g2	1.76923
				TRINITY_DN124787_c0_g1	-1.48135
				TRINITY_DN6437_c0_g3	1.10619
				TRINITY_DN63240_c0_g2	-2.33042
				TRINITY_DN783_c1_g2	1.17478
				TRINITY_DN37170_c0_g1	-1.10358
				TRINITY_DN18113_c0_g1	1.6653
				TRINITY_DN54056_c0_g1	1.95337
				TRINITY_DN88833_c0_g2	3.43732
				TRINITY_DN48352_c0_g1	1.31744
				TRINITY_DN7049_c0_g1	1.07674
				TRINITY_DN41835_c0_g2	-1.93366
				TRINITY_DN33394_c0_g1	-2.55339
				TRINITY_DN42865_c0_g1	1.36897
				TRINITY_DN6032_c0_g1	-1.36443
				TRINITY_DN35195_c1_g2	-1.28246
				TRINITY_DN32805_c0_g1	1.61318
				TRINITY_DN16523_c0_g2	-1.95427
				TRINITY_DN23202_c0_g1	1.58306
				TRINITY_DN62271_c0_g1	1.35798
				TRINITY_DN10298_c0_g1	-1.10075
				TRINITY_DN11462_c0_g1	2.92539
				TRINITY_DN10445_c0_g1	-1.24943
				TRINITY_DN43612_c0_g2	2.12434
				TRINITY_DN26675_c0_g1	3.68892
				TRINITY_DN20068_c1_g1	-2.15869
				TRINITY_DN162_c2_g1	-1.13218
				TRINITY_DN36523_c0_g2	-1.33517
				TRINITY_DN23362_c0_g1	2.5304
				TRINITY_DN486_c0_g1	1.13401
				TRINITY_DN21901_c1_g6	-1.38103
				TRINITY_DN34900_c0_g1	-1.28012
				TRINITY_DN4192_c0_g4	1.16404
				TRINITY_DN25333_c0_g1	-1.57637
[truncated: 635 more rows]

## Sheet: Table S5
Table S5. GO enrichment analysis of DEGs
Treatments	GO id	Description	Term Type	Number	Ratio_in_study	Ratio_in_pop	Q value	Gene_ids
Na vs Control	GO:0110165	cellular anatomical entity	Cellular Component	482	482/697	30070/48900	0.00201724	TRINITY_DN18036_c0_g1;TRINITY_DN9361_c0_g1;TRINITY_DN17364_c0_g1;TRINITY_DN13270_c1_g1;TRINITY_DN2812_c0_g1;TRINITY_DN19311_c0_g1;TRINITY_DN7387_c0_g1;TRINITY_DN36943_c0_g1;TRINITY_DN21450_c0_g2;TRINITY_DN7958_c0_g1;TRINITY_DN83004_c0_g1;TRINITY_DN20461_c0_g2;TRINITY_DN10222_c0_g1;TRINITY_DN21008_c0_g1;TRINITY_DN45706_c0_g1;TRINITY_DN11225_c0_g1;TRINITY_DN87271_c0_g1;TRINITY_DN19656_c0_g2;TRINITY…
	GO:0004364	glutathione transferase activity	Molecular Function	17	17/697	100/48900	0.000218541	TRINITY_DN2345_c0_g2;TRINITY_DN71164_c0_g1;TRINITY_DN2345_c0_g1;TRINITY_DN50752_c0_g2;TRINITY_DN9430_c2_g1;TRINITY_DN452_c0_g1;TRINITY_DN2115_c0_g1;TRINITY_DN7373_c0_g1;TRINITY_DN1384_c0_g1;TRINITY_DN29_c0_g1;TRINITY_DN41659_c0_g1;TRINITY_DN41659_c0_g3;TRINITY_DN4424_c0_g2;TRINITY_DN12162_c0_g1;TRINITY_DN11006_c0_g1;TRINITY_DN2662_c0_g1;TRINITY_DN9005_c0_g1
	GO:0009820	alkaloid metabolic process	Biological Process	16	16/697	123/48900	0.000218541	TRINITY_DN2392_c0_g1;TRINITY_DN4013_c0_g2;TRINITY_DN8142_c1_g1;TRINITY_DN62640_c0_g1;TRINITY_DN7702_c0_g1;TRINITY_DN1288_c1_g1;TRINITY_DN1264_c0_g2;TRINITY_DN83417_c0_g2;TRINITY_DN67036_c0_g1;TRINITY_DN182_c0_g1;TRINITY_DN11388_c0_g3;TRINITY_DN56309_c0_g1;TRINITY_DN11776_c1_g1;TRINITY_DN4745_c0_g1;TRINITY_DN86006_c0_g1;TRINITY_DN66548_c0_g1
	GO:1901505	carbohydrate derivative transmembrane transporter activity	Molecular Function	14	14/697	123/48900	0.000218541	TRINITY_DN9544_c0_g4;TRINITY_DN11182_c0_g1;TRINITY_DN9544_c0_g2;TRINITY_DN28589_c0_g1;TRINITY_DN45706_c0_g1;TRINITY_DN425_c0_g2;TRINITY_DN425_c0_g1;TRINITY_DN15062_c0_g1;TRINITY_DN2035_c0_g1;TRINITY_DN33750_c0_g1;TRINITY_DN3952_c0_g2;TRINITY_DN3952_c0_g1;TRINITY_DN22610_c0_g1;TRINITY_DN11868_c0_g1
	GO:0030247	polysaCellular Componentharide binding	Molecular Function	18	18/697	263/48900	0.000222256	TRINITY_DN12189_c0_g1;TRINITY_DN19077_c0_g1;TRINITY_DN13270_c1_g1;TRINITY_DN19461_c0_g1;TRINITY_DN342_c3_g1;TRINITY_DN51720_c0_g1;TRINITY_DN6493_c0_g1;TRINITY_DN30536_c0_g1;TRINITY_DN16260_c0_g2;TRINITY_DN4060_c0_g1;TRINITY_DN11103_c0_g2;TRINITY_DN17560_c0_g2;TRINITY_DN39102_c0_g1;TRINITY_DN10433_c0_g1;TRINITY_DN14839_c0_g2;TRINITY_DN7617_c1_g1;TRINITY_DN4272_c0_g1;TRINITY_DN4272_c1_g1
	GO:0006749	glutathione metabolic process	Biological Process	14	14/697	83/48900	0.000222256	TRINITY_DN2345_c0_g2;TRINITY_DN71164_c0_g1;TRINITY_DN2345_c0_g1;TRINITY_DN50752_c0_g2;TRINITY_DN1078_c0_g2;TRINITY_DN9430_c2_g1;TRINITY_DN452_c0_g1;TRINITY_DN2115_c0_g1;TRINITY_DN7373_c0_g1;TRINITY_DN4424_c0_g2;TRINITY_DN41659_c0_g1;TRINITY_DN41659_c0_g3;TRINITY_DN9005_c0_g1;TRINITY_DN11006_c0_g1
	GO:0044550	secondary metabolite biosynthetic process	Biological Process	20	20/697	187/48900	0.000329278	TRINITY_DN1264_c0_g2;TRINITY_DN56309_c0_g1;TRINITY_DN3420_c1_g1;TRINITY_DN4013_c0_g2;TRINITY_DN1288_c1_g1;TRINITY_DN5494_c0_g2;TRINITY_DN21871_c0_g1;TRINITY_DN7702_c0_g1;TRINITY_DN62640_c0_g1;TRINITY_DN33353_c0_g1;TRINITY_DN8217_c0_g1;TRINITY_DN4290_c0_g1;TRINITY_DN122126_c0_g1;TRINITY_DN67036_c0_g1;TRINITY_DN182_c0_g1;TRINITY_DN19656_c0_g2;TRINITY_DN2392_c0_g1;TRINITY_DN19656_c0_g1;TRINITY_DN117…
	GO:0009699	phenylpropanoid biosynthetic process	Biological Process	11	11/697	92/48900	0.0003452	TRINITY_DN3420_c1_g1;TRINITY_DN4013_c0_g2;TRINITY_DN8217_c0_g1;TRINITY_DN5494_c0_g2;TRINITY_DN21871_c0_g1;TRINITY_DN33353_c0_g1;TRINITY_DN1288_c1_g1;TRINITY_DN4290_c0_g1;TRINITY_DN122126_c0_g1;TRINITY_DN19656_c0_g2;TRINITY_DN19656_c0_g1
	GO:0016705	oxidoreductase activity, acting on paired donors, with incorporation or reduction of molecular oxygen	Molecular Function	39	39/697	851/48900	0.0003452	TRINITY_DN4779_c0_g1;TRINITY_DN69918_c0_g1;TRINITY_DN7702_c0_g1;TRINITY_DN1922_c2_g1;TRINITY_DN2812_c0_g1;TRINITY_DN47826_c0_g1;TRINITY_DN56743_c0_g4;TRINITY_DN11504_c1_g2;TRINITY_DN1264_c0_g1;TRINITY_DN1264_c0_g2;TRINITY_DN11776_c1_g1;TRINITY_DN6429_c0_g1;TRINITY_DN2392_c0_g1;TRINITY_DN4013_c0_g2;TRINITY_DN10334_c0_g1;TRINITY_DN10222_c0_g1;TRINITY_DN2006_c0_g1;TRINITY_DN62640_c0_g1;TRINITY_DN212…
	GO:0009698	phenylpropanoid metabolic process	Biological Process	15	15/697	167/48900	0.0003452	TRINITY_DN3420_c1_g1;TRINITY_DN4013_c0_g2;TRINITY_DN44583_c2_g2;TRINITY_DN122126_c0_g1;TRINITY_DN1288_c1_g1;TRINITY_DN5494_c0_g2;TRINITY_DN21871_c0_g1;TRINITY_DN33353_c0_g1;TRINITY_DN8217_c0_g1;TRINITY_DN4290_c0_g1;TRINITY_DN7830_c0_g1;TRINITY_DN1545_c0_g1;TRINITY_DN19656_c0_g2;TRINITY_DN19656_c0_g1;TRINITY_DN526_c0_g1
	GO:0009821	alkaloid biosynthetic process	Biological Process	11	11/697	95/48900	0.0003452	TRINITY_DN2392_c0_g1;TRINITY_DN4013_c0_g2;TRINITY_DN62640_c0_g1;TRINITY_DN7702_c0_g1;TRINITY_DN1288_c1_g1;TRINITY_DN1264_c0_g2;TRINITY_DN67036_c0_g1;TRINITY_DN182_c0_g1;TRINITY_DN56309_c0_g1;TRINITY_DN11776_c1_g1;TRINITY_DN66548_c0_g1
	GO:0033075	isoquinoline alkaloid biosynthetic process	Biological Process	11	11/697	95/48900	0.0003452	TRINITY_DN2392_c0_g1;TRINITY_DN4013_c0_g2;TRINITY_DN62640_c0_g1;TRINITY_DN7702_c0_g1;TRINITY_DN1288_c1_g1;TRINITY_DN1264_c0_g2;TRINITY_DN67036_c0_g1;TRINITY_DN182_c0_g1;TRINITY_DN56309_c0_g1;TRINITY_DN11776_c1_g1;TRINITY_DN66548_c0_g1
	GO:0019748	secondary metabolic process	Biological Process	28	28/697	291/48900	0.000348919	TRINITY_DN7830_c0_g1;TRINITY_DN62640_c0_g1;TRINITY_DN8217_c0_g1;TRINITY_DN122126_c0_g1;TRINITY_DN11776_c1_g1;TRINITY_DN526_c0_g1;TRINITY_DN2392_c0_g1;TRINITY_DN4013_c0_g2;TRINITY_DN5494_c0_g2;TRINITY_DN7702_c0_g1;TRINITY_DN33353_c0_g1;TRINITY_DN1545_c0_g1;TRINITY_DN19656_c0_g2;TRINITY_DN19656_c0_g1;TRINITY_DN66548_c0_g1;TRINITY_DN3420_c1_g1;TRINITY_DN5220_c0_g1;TRINITY_DN2115_c0_g1;TRINITY_DN2187…
	GO:0003700	DNA-binding transcription factor activity	Molecular Function	45	45/697	1030/48900	0.000367055	TRINITY_DN18036_c0_g1;TRINITY_DN22139_c0_g1;TRINITY_DN7734_c0_g1;TRINITY_DN45413_c0_g2;TRINITY_DN12065_c0_g1;TRINITY_DN10095_c0_g1;TRINITY_DN87098_c0_g1;TRINITY_DN5723_c0_g3;TRINITY_DN46437_c0_g1;TRINITY_DN41312_c0_g1;TRINITY_DN7519_c0_g1;TRINITY_DN3543_c1_g1;TRINITY_DN83004_c0_g1;TRINITY_DN20461_c0_g2;TRINITY_DN37490_c0_g1;TRINITY_DN10394_c0_g1;TRINITY_DN6410_c0_g2;TRINITY_DN16711_c0_g1;TRINITY_…
	GO:0016491	oxidoreductase activity	Molecular Function	103	103/697	3418/48900	0.000478746	TRINITY_DN4779_c0_g1;TRINITY_DN7830_c0_g1;TRINITY_DN1922_c2_g1;TRINITY_DN2812_c0_g1;TRINITY_DN19311_c0_g1;TRINITY_DN13114_c0_g1;TRINITY_DN6429_c0_g1;TRINITY_DN4013_c0_g2;TRINITY_DN5494_c0_g2;TRINITY_DN7667_c0_g1;TRINITY_DN17112_c0_g1;TRINITY_DN3068_c0_g1;TRINITY_DN3854_c0_g1;TRINITY_DN36177_c0_g2;TRINITY_DN6819_c0_g1;TRINITY_DN36532_c0_g1;TRINITY_DN56309_c0_g1;TRINITY_DN4586_c0_g1;TRINITY_DN4586_…
	GO:0019438	aromatic compound biosynthetic process	Biological Process	43	43/697	1447/48900	0.000713375	TRINITY_DN69918_c0_g1;TRINITY_DN3420_c1_g1;TRINITY_DN7702_c0_g1;TRINITY_DN22135_c0_g1;TRINITY_DN8142_c1_g1;TRINITY_DN47826_c0_g1;TRINITY_DN21508_c0_g2;TRINITY_DN8217_c0_g1;TRINITY_DN1264_c0_g2;TRINITY_DN10122_c0_g1;TRINITY_DN11388_c0_g3;TRINITY_DN3378_c2_g1;TRINITY_DN128393_c0_g1;TRINITY_DN56309_c0_g1;TRINITY_DN4013_c0_g2;TRINITY_DN5494_c0_g2;TRINITY_DN1922_c2_g1;TRINITY_DN33353_c0_g1;TRINITY_DN1…
	GO:0030246	carbohydrate binding	Molecular Function	32	32/697	1009/48900	0.00271621	TRINITY_DN2866_c0_g1;TRINITY_DN13270_c1_g1;TRINITY_DN10433_c0_g1;TRINITY_DN15349_c0_g1;TRINITY_DN30536_c0_g1;TRINITY_DN16260_c0_g2;TRINITY_DN10611_c0_g1;TRINITY_DN6883_c1_g1;TRINITY_DN4272_c0_g1;TRINITY_DN57529_c0_g1;TRINITY_DN8006_c0_g1;TRINITY_DN1375_c1_g1;TRINITY_DN11103_c0_g2;TRINITY_DN4272_c1_g1;TRINITY_DN4060_c0_g1;TRINITY_DN35195_c0_g1;TRINITY_DN19077_c0_g1;TRINITY_DN4289_c0_g2;TRINITY_DN1…
	GO:0009058	biosynthetic process	Biological Process	91	91/697	4262/48900	0.007132	TRINITY_DN8142_c1_g1;TRINITY_DN1818_c1_g2;TRINITY_DN11388_c0_g3;TRINITY_DN3378_c2_g1;TRINITY_DN7958_c0_g1;TRINITY_DN4013_c0_g2;TRINITY_DN5494_c0_g2;TRINITY_DN1922_c2_g1;TRINITY_DN16062_c0_g1;TRINITY_DN3068_c0_g1;TRINITY_DN19656_c0_g2;TRINITY_DN19656_c0_g1;TRINITY_DN3420_c1_g1;TRINITY_DN10177_c0_g1;TRINITY_DN36532_c0_g1;TRINITY_DN56309_c0_g1;TRINITY_DN4586_c0_g1;TRINITY_DN128_c2_g1;TRINITY_DN44776…
	GO:0031224	intrinsic component of membrane	Cellular Component	300	300/697	17745/48900	0.0129258	TRINITY_DN9361_c0_g1;TRINITY_DN27501_c0_g1;TRINITY_DN14555_c0_g1;TRINITY_DN42636_c0_g1;TRINITY_DN13270_c1_g1;TRINITY_DN2848_c0_g3;TRINITY_DN2812_c0_g1;TRINITY_DN79696_c0_g1;TRINITY_DN7387_c0_g1;TRINITY_DN30536_c0_g1;TRINITY_DN16505_c0_g1;TRINITY_DN35106_c0_g1;TRINITY_DN425_c0_g2;TRINITY_DN36943_c0_g1;TRINITY_DN425_c0_g1;TRINITY_DN15062_c0_g1;TRINITY_DN22908_c0_g1;TRINITY_DN2630_c0_g2;TRINITY_DN21…
	GO:0016021	integral component of membrane	Cellular Component	298	298/697	17714/48900	0.0191285	TRINITY_DN9361_c0_g1;TRINITY_DN27501_c0_g1;TRINITY_DN14555_c0_g1;TRINITY_DN42636_c0_g1;TRINITY_DN13270_c1_g1;TRINITY_DN2848_c0_g3;TRINITY_DN2812_c0_g1;TRINITY_DN79696_c0_g1;TRINITY_DN7387_c0_g1;TRINITY_DN30536_c0_g1;TRINITY_DN16505_c0_g1;TRINITY_DN35106_c0_g1;TRINITY_DN425_c0_g2;TRINITY_DN36943_c0_g1;TRINITY_DN425_c0_g1;TRINITY_DN15062_c0_g1;TRINITY_DN22908_c0_g1;TRINITY_DN2630_c0_g2;TRINITY_DN21…
Ca vs Control	GO:1901072	glucosamine-containing compound catabolic process	Biological Process	4	4/162	14/48900	0.000178595	TRINITY_DN72998_c0_g1;TRINITY_DN22250_c0_g1;TRINITY_DN5010_c1_g1;TRINITY_DN11306_c0_g1
	GO:0046348	amino sugar catabolic process	Biological Process	4	4/162	14/48900	0.000178595	TRINITY_DN72998_c0_g1;TRINITY_DN22250_c0_g1;TRINITY_DN5010_c1_g1;TRINITY_DN11306_c0_g1
	GO:0005576	extracellular region	Cellular Component	13	13/162	506/48900	0.00056834	TRINITY_DN77824_c0_g2;TRINITY_DN61410_c0_g3;TRINITY_DN1054_c0_g1;TRINITY_DN10391_c0_g2;TRINITY_DN12201_c0_g1;TRINITY_DN72998_c0_g1;TRINITY_DN11437_c0_g1;TRINITY_DN1768_c0_g1;TRINITY_DN359_c0_g2;TRINITY_DN16737_c0_g1;TRINITY_DN29003_c0_g2;TRINITY_DN122_c0_g1;TRINITY_DN696_c0_g1
	GO:0044550	secondary metabolite biosynthetic process	Biological Process	7	7/162	187/48900	0.000668296	TRINITY_DN77824_c0_g2;TRINITY_DN61410_c0_g3;TRINITY_DN4013_c0_g2;TRINITY_DN11708_c0_g1;TRINITY_DN59356_c0_g1;TRINITY_DN17849_c0_g1;TRINITY_DN14187_c0_g1
	GO:0019748	secondary metabolic process	Biological Process	8	8/162	291/48900	0.00119989	TRINITY_DN77824_c0_g2;TRINITY_DN61410_c0_g3;TRINITY_DN4013_c0_g2;TRINITY_DN11708_c0_g1;TRINITY_DN9696_c0_g1;TRINITY_DN59356_c0_g1;TRINITY_DN17849_c0_g1;TRINITY_DN14187_c0_g1
	GO:0016829	lyase activity	Molecular Function	12	12/162	737/48900	0.00129531	TRINITY_DN42391_c0_g1;TRINITY_DN4845_c0_g1;TRINITY_DN8459_c0_g1;TRINITY_DN14032_c0_g1;TRINITY_DN64719_c1_g1;TRINITY_DN6059_c0_g1;TRINITY_DN12270_c0_g2;TRINITY_DN66495_c0_g1;TRINITY_DN10802_c0_g1;TRINITY_DN12270_c0_g1;TRINITY_DN29003_c0_g2;TRINITY_DN59951_c0_g1
	GO:1901136	carbohydrate derivative catabolic process	Biological Process	4	4/162	52/48900	0.00456129	TRINITY_DN72998_c0_g1;TRINITY_DN22250_c0_g1;TRINITY_DN5010_c1_g1;TRINITY_DN11306_c0_g1
	GO:0005372	water transmembrane transporter activity	Molecular Function	3	3/162	22/48900	0.00781	TRINITY_DN2334_c0_g1;TRINITY_DN5913_c0_g1;TRINITY_DN41253_c0_g1
	GO:0015250	water channel activity	Molecular Function	3	3/162	22/48900	0.00781	TRINITY_DN2334_c0_g1;TRINITY_DN5913_c0_g1;TRINITY_DN41253_c0_g1
	GO:0009820	alkaloid metabolic process	Biological Process	5	5/162	123/48900	0.00863795	TRINITY_DN14187_c0_g1;TRINITY_DN4013_c0_g2;TRINITY_DN86006_c0_g1;TRINITY_DN59356_c0_g1;TRINITY_DN17849_c0_g1
	GO:0030527	structural constituent of chromatin	Molecular Function	4	4/162	81/48900	0.0219079	TRINITY_DN8021_c0_g1;TRINITY_DN41549_c0_g1;TRINITY_DN1013_c1_g1;TRINITY_DN8145_c0_g2
	GO:0000786	nucleosome	Cellular Component	4	4/162	87/48900	0.0283643	TRINITY_DN8021_c0_g1;TRINITY_DN41549_c0_g1;TRINITY_DN1013_c1_g1;TRINITY_DN8145_c0_g2
	GO:0009699	phenylpropanoid biosynthetic process	Biological Process	4	4/162	92/48900	0.0339796	TRINITY_DN77824_c0_g2;TRINITY_DN61410_c0_g3;TRINITY_DN4013_c0_g2;TRINITY_DN11708_c0_g1
	GO:0009821	alkaloid biosynthetic process	Biological Process	4	4/162	95/48900	0.0365811	TRINITY_DN14187_c0_g1;TRINITY_DN4013_c0_g2;TRINITY_DN59356_c0_g1;TRINITY_DN17849_c0_g1
	GO:0033075	isoquinoline alkaloid biosynthetic process	Biological Process	4	4/162	95/48900	0.0365811	TRINITY_DN14187_c0_g1;TRINITY_DN4013_c0_g2;TRINITY_DN59356_c0_g1;TRINITY_DN17849_c0_g1
	GO:0042044	fluid transport	Biological Process	2	2/162	8/48900	0.0365811	TRINITY_DN2334_c0_g1;TRINITY_DN5913_c0_g1
	GO:0006833	water transport	Biological Process	2	2/162	8/48900	0.0365811	TRINITY_DN2334_c0_g1;TRINITY_DN5913_c0_g1
	GO:0003333	amino acid transmembrane transport	Biological Process	3	3/162	41/48900	0.0414528	TRINITY_DN9580_c0_g1;TRINITY_DN7220_c0_g1;TRINITY_DN2462_c0_g1
	GO:0009058	biosynthetic process	Biological Process	28	28/162	4262/48900	0.0480664	TRINITY_DN77824_c0_g2;TRINITY_DN104581_c0_g1;TRINITY_DN4581_c0_g1;TRINITY_DN10890_c0_g1;TRINITY_DN3001_c0_g1;TRINITY_DN61410_c0_g3;TRINITY_DN4013_c0_g2;TRINITY_DN11708_c0_g1;TRINITY_DN33244_c0_g1;TRINITY_DN66495_c0_g1;TRINITY_DN14642_c0_g2;TRINITY_DN42391_c0_g1;TRINITY_DN4845_c0_g1;TRINITY_DN343_c0_g2;TRINITY_DN49120_c0_g1;TRINITY_DN8114_c0_g1;TRINITY_DN2102_c0_g1;TRINITY_DN3171_c0_g1;TRINITY_DN5…
	GO:0009738	abscisic acid-activated signaling pathway	Biological Process	3	3/162	46/48900	0.0542105	TRINITY_DN17958_c0_g1;TRINITY_DN13413_c0_g1;TRINITY_DN81362_c0_g1
NaCa vs Na	GO:0044550	secondary metabolite biosynthetic process	Biological Process	36	36/1478	187/48900	0.000417531	TRINITY_DN77824_c0_g2;TRINITY_DN335_c0_g1;TRINITY_DN30274_c0_g1;TRINITY_DN62640_c0_g1;TRINITY_DN9699_c0_g1;TRINITY_DN8217_c0_g1;TRINITY_DN25563_c0_g1;TRINITY_DN11776_c1_g1;TRINITY_DN15193_c0_g1;TRINITY_DN20388_c0_g1;TRINITY_DN4013_c0_g2;TRINITY_DN122126_c0_g1;TRINITY_DN16442_c0_g1;TRINITY_DN5494_c0_g2;TRINITY_DN7702_c0_g1;TRINITY_DN2850_c0_g1;TRINITY_DN33353_c0_g1;TRINITY_DN2099_c0_g2;TRINITY_DN1…
	GO:0019748	secondary metabolic process	Biological Process	48	48/1478	291/48900	0.000417531	TRINITY_DN77824_c0_g2;TRINITY_DN25563_c0_g1;TRINITY_DN526_c0_g1;TRINITY_DN30274_c0_g1;TRINITY_DN62640_c0_g1;TRINITY_DN9699_c0_g1;TRINITY_DN8217_c0_g1;TRINITY_DN1264_c0_g2;TRINITY_DN11776_c1_g1;TRINITY_DN33353_c0_g1;TRINITY_DN8692_c0_g1;TRINITY_DN15193_c0_g1;TRINITY_DN20388_c0_g1;TRINITY_DN4013_c0_g2;TRINITY_DN122126_c0_g1;TRINITY_DN11708_c0_g1;TRINITY_DN5494_c0_g2;TRINITY_DN7702_c0_g1;TRINITY_DN2…
	GO:0006979	response to oxidative stress	Biological Process	28	28/1478	310/48900	0.000417531	TRINITY_DN10542_c0_g1;TRINITY_DN20927_c0_g1;TRINITY_DN81362_c0_g1;TRINITY_DN21878_c0_g1;TRINITY_DN83300_c0_g1;TRINITY_DN32779_c0_g1;TRINITY_DN1768_c0_g1;TRINITY_DN14103_c0_g3;TRINITY_DN80715_c0_g1;TRINITY_DN7294_c0_g1;TRINITY_DN30245_c0_g2;TRINITY_DN84846_c0_g1;TRINITY_DN8692_c0_g1;TRINITY_DN3854_c0_g1;TRINITY_DN25922_c0_g1;TRINITY_DN17701_c0_g1;TRINITY_DN76793_c0_g1;TRINITY_DN3739_c0_g1;TRINITY_…
	GO:0009698	phenylpropanoid metabolic process	Biological Process	25	25/1478	167/48900	0.000417531	TRINITY_DN77824_c0_g2;TRINITY_DN7830_c0_g1;TRINITY_DN30274_c0_g1;TRINITY_DN9699_c0_g1;TRINITY_DN8217_c0_g1;TRINITY_DN122126_c0_g1;TRINITY_DN33353_c0_g1;TRINITY_DN526_c0_g1;TRINITY_DN4013_c0_g2;TRINITY_DN11708_c0_g1;TRINITY_DN5494_c0_g2;TRINITY_DN2850_c0_g1;TRINITY_DN3351_c0_g1;TRINITY_DN1545_c0_g1;TRINITY_DN19656_c0_g2;TRINITY_DN62271_c0_g1;TRINITY_DN19656_c0_g1;TRINITY_DN8692_c0_g1;TRINITY_DN342…
	GO:0009699	phenylpropanoid biosynthetic process	Biological Process	17	17/1478	92/48900	0.000417531	TRINITY_DN8692_c0_g1;TRINITY_DN77824_c0_g2;TRINITY_DN21871_c0_g1;TRINITY_DN3420_c1_g1;TRINITY_DN4013_c0_g2;TRINITY_DN30274_c0_g1;TRINITY_DN8217_c0_g1;TRINITY_DN5494_c0_g2;TRINITY_DN11708_c0_g1;TRINITY_DN9699_c0_g1;TRINITY_DN2850_c0_g1;TRINITY_DN33353_c0_g1;TRINITY_DN1288_c1_g1;TRINITY_DN4290_c0_g1;TRINITY_DN122126_c0_g1;TRINITY_DN19656_c0_g2;TRINITY_DN19656_c0_g1
	GO:0033076	isoquinoline alkaloid metabolic process	Biological Process	20	20/1478	95/48900	0.000417531	TRINITY_DN15193_c0_g1;TRINITY_DN25563_c0_g1;TRINITY_DN4013_c0_g2;TRINITY_DN67036_c0_g1;TRINITY_DN16442_c0_g1;TRINITY_DN62640_c0_g1;TRINITY_DN71132_c0_g1;TRINITY_DN7702_c0_g1;TRINITY_DN29069_c0_g1;TRINITY_DN2099_c0_g2;TRINITY_DN1288_c1_g1;TRINITY_DN1264_c0_g2;TRINITY_DN335_c0_g1;TRINITY_DN59356_c0_g1;TRINITY_DN2392_c0_g1;TRINITY_DN20388_c0_g1;TRINITY_DN56309_c0_g1;TRINITY_DN11776_c1_g1;TRINITY_DN2…
	GO:0009820	alkaloid metabolic process	Biological Process	25	25/1478	123/48900	0.000417531	TRINITY_DN335_c0_g1;TRINITY_DN8142_c1_g1;TRINITY_DN25563_c0_g1;TRINITY_DN1264_c0_g2;TRINITY_DN11388_c0_g3;TRINITY_DN11776_c1_g1;TRINITY_DN15193_c0_g1;TRINITY_DN2392_c0_g1;TRINITY_DN4013_c0_g2;TRINITY_DN16442_c0_g1;TRINITY_DN7702_c0_g1;TRINITY_DN2099_c0_g2;TRINITY_DN62640_c0_g1;TRINITY_DN71132_c0_g1;TRINITY_DN66548_c0_g1;TRINITY_DN1288_c1_g1;TRINITY_DN20388_c0_g1;TRINITY_DN83417_c0_g2;TRINITY_DN59…
	GO:0016491	oxidoreductase activity	Molecular Function	208	208/1478	3418/48900	0.000440216	TRINITY_DN4779_c0_g1;TRINITY_DN7830_c0_g1;TRINITY_DN1922_c2_g1;TRINITY_DN86453_c0_g1;TRINITY_DN19311_c0_g1;TRINITY_DN5905_c0_g1;TRINITY_DN27703_c0_g1;TRINITY_DN59_c0_g1;TRINITY_DN1768_c0_g1;TRINITY_DN13114_c0_g1;TRINITY_DN6096_c0_g1;TRINITY_DN6819_c0_g1;TRINITY_DN32033_c0_g1;TRINITY_DN6429_c0_g1;TRINITY_DN4013_c0_g2;TRINITY_DN5494_c0_g2;TRINITY_DN7667_c0_g1;TRINITY_DN1108_c1_g1;TRINITY_DN14305_c0…
	GO:0005975	carbohydrate metabolic process	Biological Process	102	102/1478	2046/48900	0.000440216	TRINITY_DN4549_c2_g1;TRINITY_DN31883_c0_g1;TRINITY_DN79696_c0_g1;TRINITY_DN44085_c0_g1;TRINITY_DN90312_c0_g1;TRINITY_DN38669_c1_g1;TRINITY_DN6173_c0_g2;TRINITY_DN5675_c0_g2;TRINITY_DN5675_c0_g1;TRINITY_DN4404_c1_g2;TRINITY_DN40512_c0_g1;TRINITY_DN5137_c0_g1;TRINITY_DN9298_c0_g1;TRINITY_DN7595_c1_g1;TRINITY_DN5928_c0_g3;TRINITY_DN11425_c0_g1;TRINITY_DN10177_c0_g1;TRINITY_DN3364_c0_g1;TRINITY_DN302…
	GO:0022857	transmembrane transporter activity	Molecular Function	126	126/1478	2721/48900	0.000461542	TRINITY_DN7571_c0_g1;TRINITY_DN2848_c0_g3;TRINITY_DN32946_c0_g1;TRINITY_DN2945_c0_g1;TRINITY_DN425_c0_g1;TRINITY_DN15062_c0_g1;TRINITY_DN22908_c0_g1;TRINITY_DN2932_c1_g2;TRINITY_DN14233_c1_g1;TRINITY_DN32779_c0_g1;TRINITY_DN18747_c0_g1;TRINITY_DN119406_c0_g2;TRINITY_DN21008_c0_g1;TRINITY_DN17997_c0_g2;TRINITY_DN47993_c0_g1;TRINITY_DN15656_c0_g2;TRINITY_DN77090_c0_g2;TRINITY_DN43976_c0_g1;TRINITY_…
	GO:0009058	biosynthetic process	Biological Process	183	183/1478	4262/48900	0.000461542	TRINITY_DN8142_c1_g1;TRINITY_DN1818_c1_g2;TRINITY_DN31736_c0_g1;TRINITY_DN77826_c0_g1;TRINITY_DN11388_c0_g3;TRINITY_DN3378_c2_g1;TRINITY_DN22135_c0_g1;TRINITY_DN7027_c0_g1;TRINITY_DN10526_c1_g1;TRINITY_DN4013_c0_g2;TRINITY_DN3692_c1_g2;TRINITY_DN5494_c0_g2;TRINITY_DN1922_c2_g1;TRINITY_DN33244_c0_g1;TRINITY_DN2850_c0_g1;TRINITY_DN16062_c0_g1;TRINITY_DN18379_c0_g1;TRINITY_DN19656_c0_g1;TRINITY_DN44…
	GO:0008194	UDP-glycosyltransferase activity	Molecular Function	50	50/1478	836/48900	0.000500822	TRINITY_DN8442_c0_g1;TRINITY_DN1255_c0_g1;TRINITY_DN2590_c6_g1;TRINITY_DN130629_c0_g1;TRINITY_DN90312_c0_g1;TRINITY_DN332_c2_g1;TRINITY_DN78_c0_g1;TRINITY_DN14207_c0_g2;TRINITY_DN3766_c1_g1;TRINITY_DN78_c0_g2;TRINITY_DN20350_c0_g1;TRINITY_DN53599_c0_g1;TRINITY_DN69885_c0_g2;TRINITY_DN1006_c0_g1;TRINITY_DN13269_c0_g1;TRINITY_DN643_c1_g1;TRINITY_DN34079_c0_g1;TRINITY_DN2628_c0_g1;TRINITY_DN5768_c0_…
	GO:0042562	hormone binding	Molecular Function	6	6/1478	19/48900	0.000783302	TRINITY_DN27179_c0_g1;TRINITY_DN17958_c0_g1;TRINITY_DN5131_c0_g1;TRINITY_DN2202_c0_g1;TRINITY_DN8690_c0_g1;TRINITY_DN14914_c0_g1
	GO:0005215	transporter activity	Molecular Function	126	126/1478	2827/48900	0.000833225	TRINITY_DN7571_c0_g1;TRINITY_DN2848_c0_g3;TRINITY_DN32946_c0_g1;TRINITY_DN2945_c0_g1;TRINITY_DN425_c0_g1;TRINITY_DN15062_c0_g1;TRINITY_DN22908_c0_g1;TRINITY_DN2932_c1_g2;TRINITY_DN14233_c1_g1;TRINITY_DN32779_c0_g1;TRINITY_DN18747_c0_g1;TRINITY_DN119406_c0_g2;TRINITY_DN21008_c0_g1;TRINITY_DN17997_c0_g2;TRINITY_DN47993_c0_g1;TRINITY_DN15656_c0_g2;TRINITY_DN77090_c0_g2;TRINITY_DN43976_c0_g1;TRINITY_…
	GO:1901576	organic substance biosynthetic process	Biological Process	168	168/1478	4012/48900	0.00108973	TRINITY_DN1922_c2_g1;TRINITY_DN31736_c0_g1;TRINITY_DN77826_c0_g1;TRINITY_DN3378_c2_g1;TRINITY_DN22135_c0_g1;TRINITY_DN7027_c0_g1;TRINITY_DN10526_c1_g1;TRINITY_DN4013_c0_g2;TRINITY_DN3692_c1_g2;TRINITY_DN5494_c0_g2;TRINITY_DN33244_c0_g1;TRINITY_DN2850_c0_g1;TRINITY_DN16062_c0_g1;TRINITY_DN18379_c0_g1;TRINITY_DN19656_c0_g1;TRINITY_DN4404_c1_g2;TRINITY_DN19656_c0_g2;TRINITY_DN5137_c0_g1;TRINITY_DN12…
	GO:0004364	glutathione transferase activity	Molecular Function	12	12/1478	100/48900	0.00219488	TRINITY_DN9696_c0_g1;TRINITY_DN2345_c0_g1;TRINITY_DN50752_c0_g2;TRINITY_DN1384_c0_g1;TRINITY_DN452_c0_g1;TRINITY_DN7373_c0_g1;TRINITY_DN29_c0_g1;TRINITY_DN41659_c0_g1;TRINITY_DN41659_c0_g3;TRINITY_DN11006_c0_g1;TRINITY_DN12162_c0_g1;TRINITY_DN5327_c0_g1
	GO:0110165	cellular anatomical entity	Cellular Component	983	983/1478	30070/48900	0.00246378	TRINITY_DN18036_c0_g1;TRINITY_DN5675_c0_g2;TRINITY_DN13080_c0_g1;TRINITY_DN2812_c0_g1;TRINITY_DN19311_c0_g1;TRINITY_DN41685_c0_g1;TRINITY_DN6250_c1_g1;TRINITY_DN8978_c0_g1;TRINITY_DN18427_c0_g3;TRINITY_DN2945_c0_g1;TRINITY_DN34319_c2_g1;TRINITY_DN56683_c0_g1;TRINITY_DN65702_c0_g1;TRINITY_DN1043_c0_g2;TRINITY_DN13968_c0_g1;TRINITY_DN17958_c0_g1;TRINITY_DN83004_c0_g1;TRINITY_DN22745_c0_g1;TRINITY_D…
	GO:0006749	glutathione metabolic process	Biological Process	10	10/1478	83/48900	0.00701581	TRINITY_DN2345_c0_g1;TRINITY_DN50752_c0_g2;TRINITY_DN1078_c0_g2;TRINITY_DN9696_c0_g1;TRINITY_DN1017_c0_g1;TRINITY_DN452_c0_g1;TRINITY_DN7373_c0_g1;TRINITY_DN11006_c0_g1;TRINITY_DN41659_c0_g1;TRINITY_DN41659_c0_g3
	GO:0031224	intrinsic component of membrane	Cellular Component	600	600/1478	17745/48900	0.0151724	TRINITY_DN2812_c0_g1;TRINITY_DN41685_c0_g1;TRINITY_DN6250_c1_g1;TRINITY_DN8978_c0_g1;TRINITY_DN18427_c0_g3;TRINITY_DN2945_c0_g1;TRINITY_DN34319_c2_g1;TRINITY_DN56683_c0_g1;TRINITY_DN1043_c0_g2;TRINITY_DN13968_c0_g1;TRINITY_DN17733_c1_g5;TRINITY_DN19874_c0_g2;TRINITY_DN21008_c0_g1;TRINITY_DN17997_c0_g2;TRINITY_DN2850_c0_g1;TRINITY_DN64721_c0_g1;TRINITY_DN37593_c0_g1;TRINITY_DN7387_c0_g1;TRINITY_DN…
	GO:0016021	integral component of membrane	Cellular Component	597	597/1478	17714/48900	0.0219042	TRINITY_DN2812_c0_g1;TRINITY_DN41685_c0_g1;TRINITY_DN6250_c1_g1;TRINITY_DN8978_c0_g1;TRINITY_DN18427_c0_g3;TRINITY_DN2945_c0_g1;TRINITY_DN34319_c2_g1;TRINITY_DN56683_c0_g1;TRINITY_DN1043_c0_g2;TRINITY_DN13968_c0_g1;TRINITY_DN17733_c1_g5;TRINITY_DN19874_c0_g2;TRINITY_DN21008_c0_g1;TRINITY_DN17997_c0_g2;TRINITY_DN2850_c0_g1;TRINITY_DN64721_c0_g1;TRINITY_DN37593_c0_g1;TRINITY_DN7387_c0_g1;TRINITY_DN…
NaCa vs Ca	GO:0071554	cell wall organization or biogenesis	Biological Process	9	9/124	367/48900	0.00129754	TRINITY_DN4264_c0_g2;TRINITY_DN4264_c0_g1;TRINITY_DN9280_c0_g1;TRINITY_DN2719_c0_g2;TRINITY_DN11437_c0_g1;TRINITY_DN359_c0_g2;TRINITY_DN1150_c3_g1;TRINITY_DN5633_c0_g1;TRINITY_DN696_c0_g1
	GO:0071555	cell wall organization	Biological Process	8	8/124	275/48900	0.00129754	TRINITY_DN4264_c0_g2;TRINITY_DN4264_c0_g1;TRINITY_DN2719_c0_g2;TRINITY_DN11437_c0_g1;TRINITY_DN359_c0_g2;TRINITY_DN1150_c3_g1;TRINITY_DN5633_c0_g1;TRINITY_DN696_c0_g1
	GO:0005576	extracellular region	Cellular Component	18	18/124	506/48900	0.00129754	TRINITY_DN9246_c0_g1;TRINITY_DN17587_c0_g1;TRINITY_DN61410_c0_g3;TRINITY_DN4264_c0_g2;TRINITY_DN4264_c0_g1;TRINITY_DN5633_c0_g1;TRINITY_DN12201_c0_g1;TRINITY_DN2719_c0_g2;TRINITY_DN7136_c0_g1;TRINITY_DN696_c0_g1;TRINITY_DN11437_c0_g1;TRINITY_DN359_c0_g2;TRINITY_DN937_c0_g1;TRINITY_DN6703_c0_g1;TRINITY_DN29003_c0_g2;TRINITY_DN374_c2_g1;TRINITY_DN122_c0_g1;TRINITY_DN1150_c3_g1
	GO:0045229	external encapsulating structure organization	Biological Process	8	8/124	385/48900	0.00244858	TRINITY_DN4264_c0_g2;TRINITY_DN4264_c0_g1;TRINITY_DN2719_c0_g2;TRINITY_DN11437_c0_g1;TRINITY_DN359_c0_g2;TRINITY_DN1150_c3_g1;TRINITY_DN5633_c0_g1;TRINITY_DN696_c0_g1
	GO:0004553	hydrolase activity, hydrolyzing O-glycosyl compounds	Molecular Function	11	11/124	826/48900	0.00307423	TRINITY_DN43526_c0_g1;TRINITY_DN2719_c0_g2;TRINITY_DN7136_c0_g1;TRINITY_DN9751_c0_g1;TRINITY_DN2424_c0_g1;TRINITY_DN5691_c0_g1;TRINITY_DN3789_c0_g3;TRINITY_DN3364_c0_g1;TRINITY_DN359_c0_g2;TRINITY_DN5010_c0_g1;TRINITY_DN1150_c3_g1
	GO:0009056	catabolic process	Biological Process	18	18/124	2176/48900	0.00328137	TRINITY_DN28139_c0_g1;TRINITY_DN5010_c0_g1;TRINITY_DN43526_c0_g1;TRINITY_DN2916_c0_g1;TRINITY_DN8238_c2_g3;TRINITY_DN374_c2_g1;TRINITY_DN12201_c0_g1;TRINITY_DN18246_c0_g1;TRINITY_DN29003_c0_g2;TRINITY_DN17587_c0_g1;TRINITY_DN3789_c0_g3;TRINITY_DN937_c0_g1;TRINITY_DN5633_c0_g1;TRINITY_DN6703_c0_g1;TRINITY_DN128_c2_g1;TRINITY_DN19656_c0_g1;TRINITY_DN3116_c0_g1;TRINITY_DN30252_c0_g2
	GO:0005975	carbohydrate metabolic process	Biological Process	17	17/124	2046/48900	0.00515741	TRINITY_DN43526_c0_g1;TRINITY_DN2719_c0_g2;TRINITY_DN8238_c2_g3;TRINITY_DN18246_c0_g1;TRINITY_DN7136_c0_g1;TRINITY_DN9751_c0_g1;TRINITY_DN2424_c0_g1;TRINITY_DN5691_c0_g1;TRINITY_DN10177_c0_g1;TRINITY_DN3789_c0_g3;TRINITY_DN3364_c0_g1;TRINITY_DN359_c0_g2;TRINITY_DN3116_c0_g1;TRINITY_DN5010_c0_g1;TRINITY_DN5633_c0_g1;TRINITY_DN30252_c0_g2;TRINITY_DN1150_c3_g1
	GO:0016829	lyase activity	Molecular Function	10	10/124	737/48900	0.00559734	TRINITY_DN4845_c0_g1;TRINITY_DN2288_c0_g1;TRINITY_DN14032_c0_g1;TRINITY_DN7322_c0_g1;TRINITY_DN29003_c0_g2;TRINITY_DN10177_c0_g1;TRINITY_DN6703_c0_g1;TRINITY_DN19656_c0_g1;TRINITY_DN374_c2_g1;TRINITY_DN30252_c0_g2
	GO:0044248	cellular catabolic process	Biological Process	15	15/124	1701/48900	0.00682925	TRINITY_DN28139_c0_g1;TRINITY_DN5010_c0_g1;TRINITY_DN43526_c0_g1;TRINITY_DN128_c2_g1;TRINITY_DN8238_c2_g3;TRINITY_DN12201_c0_g1;TRINITY_DN18246_c0_g1;TRINITY_DN29003_c0_g2;TRINITY_DN17587_c0_g1;TRINITY_DN3789_c0_g3;TRINITY_DN937_c0_g1;TRINITY_DN6703_c0_g1;TRINITY_DN3116_c0_g1;TRINITY_DN19656_c0_g1;TRINITY_DN374_c2_g1
	GO:0016798	hydrolase activity, acting on glycosyl bonds	Molecular Function	11	11/124	937/48900	0.00682925	TRINITY_DN43526_c0_g1;TRINITY_DN2719_c0_g2;TRINITY_DN7136_c0_g1;TRINITY_DN9751_c0_g1;TRINITY_DN2424_c0_g1;TRINITY_DN5691_c0_g1;TRINITY_DN3789_c0_g3;TRINITY_DN3364_c0_g1;TRINITY_DN359_c0_g2;TRINITY_DN5010_c0_g1;TRINITY_DN1150_c3_g1
	GO:0008215	spermine metabolic process	Biological Process	2	2/124	4/48900	0.00813184	TRINITY_DN4845_c0_g1;TRINITY_DN2288_c0_g1
	GO:0004014	adenosylmethionine decarboxylase activity	Molecular Function	2	2/124	4/48900	0.00813184	TRINITY_DN4845_c0_g1;TRINITY_DN2288_c0_g1
	GO:0019310	inositol catabolic process	Biological Process	2	2/124	5/48900	0.0119197	TRINITY_DN3116_c0_g1;TRINITY_DN18246_c0_g1
	GO:0016705	oxidoreductase activity, acting on paired donors, with incorporation or reduction of molecular oxygen	Molecular Function	10	10/124	851/48900	0.0121607	TRINITY_DN29169_c0_g2;TRINITY_DN122126_c0_g1;TRINITY_DN73012_c0_g1;TRINITY_DN1922_c2_g1;TRINITY_DN1166_c1_g1;TRINITY_DN1264_c0_g1;TRINITY_DN3171_c0_g1;TRINITY_DN17849_c0_g1;TRINITY_DN54440_c0_g1;TRINITY_DN3358_c0_g1
	GO:0016052	carbohydrate catabolic process	Biological Process	7	7/124	397/48900	0.0131761	TRINITY_DN43526_c0_g1;TRINITY_DN18246_c0_g1;TRINITY_DN3789_c0_g3;TRINITY_DN3116_c0_g1;TRINITY_DN5010_c0_g1;TRINITY_DN5633_c0_g1;TRINITY_DN30252_c0_g2
	GO:0009699	phenylpropanoid biosynthetic process	Biological Process	4	4/124	92/48900	0.0152999	TRINITY_DN5494_c0_g2;TRINITY_DN61410_c0_g3;TRINITY_DN19656_c0_g1;TRINITY_DN122126_c0_g1
	GO:0008216	spermidine metabolic process	Biological Process	2	2/124	6/48900	0.0152999	TRINITY_DN4845_c0_g1;TRINITY_DN2288_c0_g1
	GO:0008295	spermidine biosynthetic process	Biological Process	2	2/124	6/48900	0.0152999	TRINITY_DN4845_c0_g1;TRINITY_DN2288_c0_g1
	GO:0019748	secondary metabolic process	Biological Process	6	6/124	291/48900	0.0165067	TRINITY_DN61410_c0_g3;TRINITY_DN122126_c0_g1;TRINITY_DN5220_c0_g1;TRINITY_DN5494_c0_g2;TRINITY_DN17849_c0_g1;TRINITY_DN19656_c0_g1
	GO:0044550	secondary metabolite biosynthetic process	Biological Process	5	5/124	187/48900	0.0183197	TRINITY_DN5494_c0_g2;TRINITY_DN61410_c0_g3;TRINITY_DN19656_c0_g1;TRINITY_DN122126_c0_g1;TRINITY_DN17849_c0_g1

## Sheet: Table S6
Table S6. KEGG enrichment analysis of DEGs
Treatments	Pathway id	Description	First Category	Second Category	Number	Ratio_in_study	Ratio_in_pop	Q value	Gene_ids
Na vs Control	map00480	Glutathione metabolism	Metabolism	Metabolism of other amino acids	22	22/293	187/16779	1.29986e-10	TRINITY_DN7373_c0_g1;TRINITY_DN1078_c0_g2;TRINITY_DN71164_c0_g1;TRINITY_DN452_c0_g1;TRINITY_DN42391_c0_g1;TRINITY_DN4424_c0_g2;TRINITY_DN9430_c2_g1;TRINITY_DN9005_c0_g1;TRINITY_DN12162_c0_g1;TRINITY_DN2345_c0_g2;TRINITY_DN3854_c0_g1;TRINITY_DN2345_c0_g1;TRINITY_DN2115_c0_g1;TRINITY_DN29_c0_g1;TRINITY_DN4582_c1_g1;TRINITY_DN50752_c0_g2;TRINITY_DN1384_c0_g1;TRINITY_DN11006_c0_g1;TRINITY_DN7294_c0_g…
	map00950	Isoquinoline alkaloid biosynthesis	Metabolism	Biosynthesis of other secondary metabolites	10	10/293	65/16779	6.5906e-06	TRINITY_DN8142_c1_g1;TRINITY_DN83417_c0_g2;TRINITY_DN5939_c0_g1;TRINITY_DN1607_c0_g1;TRINITY_DN11388_c0_g3;TRINITY_DN1607_c0_g2;TRINITY_DN5748_c0_g1;TRINITY_DN7958_c0_g1;TRINITY_DN86006_c0_g1;TRINITY_DN2926_c0_g2
	map04075	Plant hormone signal transduction	Environmental Information Processing	Signal transduction	19	19/293	270/16779	7.40598e-06	TRINITY_DN5729_c0_g1;TRINITY_DN2444_c0_g1;TRINITY_DN5131_c0_g1;TRINITY_DN1591_c0_g1;TRINITY_DN61281_c0_g1;TRINITY_DN12766_c0_g1 TRINITY_DN5127_c0_g1;TRINITY_DN7660_c0_g1;TRINITY_DN20428_c0_g2;TRINITY_DN6942_c0_g1;TRINITY_DN11205_c0_g2;TRINITY_DN21048_c0_g3 TRINITY_DN359_c0_g2;TRINITY_DN5744_c1_g1;TRINITY_DN359_c0_g1;TRINITY_DN50340_c0_g2;TRINITY_DN20545_c0_g1;TRINITY_DN7519_c0_g1;TRINITY_DN1150_c…
	map04016	MAPK signaling pathway - plant	Environmental Information Processing	Signal transduction	15	15/293	177/16779	9.80833e-06	TRINITY_DN8599_c0_g1;TRINITY_DN50340_c0_g2;TRINITY_DN5744_c1_g1;TRINITY_DN6150_c0_g1;TRINITY_DN9228_c0_g1;TRINITY_DN15844_c0_g1;TRINITY_DN6942_c0_g1;TRINITY_DN1591_c0_g1;TRINITY_DN16171_c0_g1
	map00940	Phenylpropanoid biosynthesis	Metabolism	Biosynthesis of other secondary metabolites	16	16/293	239/16779	7.43697e-05	TRINITY_DN22908_c0_g1;TRINITY_DN10360_c0_g1;TRINITY_DN5010_c0_g1;TRINITY_DN20545_c0_g1;TRINITY_DN7519_c0_g1;TRINITY_DN1298_c0_g2
	map00350	Tyrosine metabolism	Metabolism	Amino acid metabolism	7	7/293	66/16779	0.00188383	TRINITY_DN9796_c0_g1;TRINITY_DN5939_c0_g1;TRINITY_DN1607_c0_g1;TRINITY_DN1607_c0_g2;TRINITY_DN5748_c0_g1;TRINITY_DN7958_c0_g1;TRINITY_DN2926_c0_g2
	map00360	Phenylalanine metabolism	Metabolism	Amino acid metabolism	6	6/293	52/16779	0.00303206	TRINITY_DN33353_c0_g1;TRINITY_DN5939_c0_g1;TRINITY_DN19656_c0_g2;TRINITY_DN19656_c0_g1;TRINITY_DN7958_c0_g1;TRINITY_DN5748_c0_g1
	map00250	Alanine, aspartate and glutamate metabolism	Metabolism	Amino acid metabolism	8	8/293	113/16779	0.00783565	TRINITY_DN128_c2_g1;TRINITY_DN1367_c0_g3;TRINITY_DN1253_c0_g1;TRINITY_DN1959_c0_g1;TRINITY_DN9676_c0_g1;TRINITY_DN23293_c0_g1;TRINITY_DN3068_c0_g1;TRINITY_DN7958_c0_g1
	map04141	Protein processing in endoplasmic reticulum	Genetic Information Processing	Folding, sorting and degradation	15	15/293	341/16779	0.00853119	TRINITY_DN9998_c0_g2;TRINITY_DN1448_c0_g2;TRINITY_DN12797_c0_g1;TRINITY_DN7667_c0_g1;TRINITY_DN14129_c0_g2;TRINITY_DN83300_c0_g1;TRINITY_DN16981_c0_g1;TRINITY_DN465_c0_g1;TRINITY_DN10245_c0_g1;TRINITY_DN36298_c0_g1;TRINITY_DN22702_c0_g1;TRINITY_DN14129_c0_g1
	map00400	Phenylalanine, tyrosine and tryptophan biosynthesis	Metabolism	Amino acid metabolism	5	5/293	66/16779	0.040663	TRINITY_DN20794_c0_g1;TRINITY_DN12423_c0_g1;TRINITY_DN3949_c0_g1
	map01250	Biosynthesis of nucleotide sugars	Metabolism	Global and overview maps	7	7/293	122/16779	0.0425757	TRINITY_DN23550_c0_g1;TRINITY_DN21508_c0_g2;TRINITY_DN44776_c0_g1;TRINITY_DN81096_c0_g5;TRINITY_DN10177_c0_g1;TRINITY_DN3116_c0_g1;TRINITY_DN15022_c1_g1
	map00966	Glucosinolate biosynthesis	Metabolism	Biosynthesis of other secondary metabolites	2	2/293	8/16779	0.0502731	TRINITY_DN56309_c0_g1;TRINITY_DN7702_c0_g1
	map00520	Amino sugar and nucleotide sugar metabolism	Metabolism	Carbohydrate metabolism	10	10/293	248/16779	0.070536	TRINITY_DN5010_c0_g1;TRINITY_DN7136_c0_g1;TRINITY_DN21508_c0_g2;TRINITY_DN7136_c0_g3;TRINITY_DN81096_c0_g5;TRINITY_DN10177_c0_g1;TRINITY_DN44776_c0_g1;TRINITY_DN23550_c0_g1;TRINITY_DN15022_c1_g1;TRINITY_DN11306_c0_g1
	map00750	Vitamin B6 metabolism	Metabolism	Metabolism of cofactors and vitamins	3	3/293	30/16779	0.0820008	TRINITY_DN3378_c2_g1;TRINITY_DN20221_c0_g1
	map00965	Betalain biosynthesis	Metabolism	Biosynthesis of other secondary metabolites	2	2/293	12/16779	0.0905367	TRINITY_DN3378_c2_g1;TRINITY_DN66419_c0_g1;TRINITY_DN20221_c0_g1
	map00040	Pentose and glucuronate interconversions	Metabolism	Carbohydrate metabolism	5	5/293	90/16779	0.0983027	TRINITY_DN7595_c1_g1;TRINITY_DN23550_c0_g1;TRINITY_DN5633_c0_g1;TRINITY_DN17530_c0_g1;TRINITY_DN21508_c0_g2
	map00910	Nitrogen metabolism	Metabolism	Energy metabolism	5	5/293	90/16779	0.0983027	TRINITY_DN1367_c0_g3;TRINITY_DN12586_c0_g1;TRINITY_DN23293_c0_g1;TRINITY_DN3068_c0_g1;TRINITY_DN1959_c0_g1
	map00904	Diterpenoid biosynthesis	Metabolism	Metabolism of terpenoids and polyketides	3	3/293	38/16779	0.119717	TRINITY_DN12270_c0_g2;TRINITY_DN12270_c0_g1;TRINITY_DN7322_c0_g1
	map00945	Stilbenoid, diarylheptanoid and gingerol biosynthesis	Metabolism	Biosynthesis of other secondary metabolites	3	3/293	39/16779	0.121323	TRINITY_DN3420_c1_g1;TRINITY_DN83417_c0_g2;TRINITY_DN59245_c0_g1
	map00500	Starch and sucrose metabolism	Metabolism	Carbohydrate metabolism	10	10/293	295/16779	0.132717	TRINITY_DN43526_c0_g1;TRINITY_DN11425_c0_g1;TRINITY_DN81096_c0_g5;TRINITY_DN34079_c0_g1;TRINITY_DN2424_c0_g1;TRINITY_DN17018_c0_g1;TRINITY_DN3789_c0_g3;TRINITY_DN22143_c0_g1;TRINITY_DN5137_c0_g1;TRINITY_DN1501_c0_g1
Ca vs Control	map00941	Flavonoid biosynthesis	Metabolism	Biosynthesis of other secondary metabolites	4	4/72	96/16779	0.00973721	TRINITY_DN10890_c0_g1;TRINITY_DN26990_c0_g1;TRINITY_DN54440_c0_g1;TRINITY_DN11708_c0_g1
	map00910	Nitrogen metabolism	Metabolism	Energy metabolism	4	4/72	90/16779	0.0114538	TRINITY_DN14032_c0_g1;TRINITY_DN64719_c1_g1;TRINITY_DN8476_c0_g1;TRINITY_DN1367_c0_g1
	map00904	Diterpenoid biosynthesis	Metabolism	Metabolism of terpenoids and polyketides	3	3/72	38/16779	0.021805	TRINITY_DN12270_c0_g2;TRINITY_DN12270_c0_g1;TRINITY_DN14642_c0_g2
	map00480	Glutathione metabolism	Metabolism	Metabolism of other amino acids	4	4/72	187/16779	0.0648076	TRINITY_DN42391_c0_g1;TRINITY_DN9696_c0_g1;TRINITY_DN29_c0_g1;TRINITY_DN81362_c0_g1
	map00270	Cysteine and methionine metabolism	Metabolism	Amino acid metabolism	4	4/72	180/16779	0.0710253	TRINITY_DN4845_c0_g1;TRINITY_DN3001_c0_g1;TRINITY_DN2102_c0_g1;TRINITY_DN3171_c0_g1
	map00543	Exopolysaccharide biosynthesis	Metabolism	Glycan biosynthesis and metabolism	1	1/72	3/16779	0.0811859	TRINITY_DN3001_c0_g1
	map00520	Amino sugar and nucleotide sugar metabolism	Metabolism	Carbohydrate metabolism	4	4/72	248/16779	0.118901	TRINITY_DN72998_c0_g1;TRINITY_DN23550_c0_g1;TRINITY_DN5010_c1_g1;TRINITY_DN11306_c0_g1
	map00400	Phenylalanine, tyrosine and tryptophan biosynthesis	Metabolism	Amino acid metabolism	2	2/72	66/16779	0.124059	TRINITY_DN2102_c0_g1;TRINITY_DN343_c0_g2
	map00220	Arginine biosynthesis	Metabolism	Amino acid metabolism	2	2/72	59/16779	0.126087	TRINITY_DN8476_c0_g1;TRINITY_DN1367_c0_g1
	map00950	Isoquinoline alkaloid biosynthesis	Metabolism	Biosynthesis of other secondary metabolites	2	2/72	65/16779	0.134032	TRINITY_DN2102_c0_g1;TRINITY_DN86006_c0_g1
	map00330	Arginine and proline metabolism	Metabolism	Amino acid metabolism	2	2/72	75/16779	0.14237	TRINITY_DN42391_c0_g1;TRINITY_DN4845_c0_g1
	map00053	Ascorbate and aldarate metabolism	Metabolism	Carbohydrate metabolism	2	2/72	83/16779	0.156597	TRINITY_DN23550_c0_g1;TRINITY_DN18246_c0_g1
	map00250	Alanine, aspartate and glutamate metabolism	Metabolism	Amino acid metabolism	2	2/72	113/16779	0.230169	TRINITY_DN8476_c0_g1;TRINITY_DN1367_c0_g1
	map00940	Phenylpropanoid biosynthesis	Metabolism	Biosynthesis of other secondary metabolites	3	3/72	239/16779	0.243605	TRINITY_DN26990_c0_g1;TRINITY_DN12201_c0_g1;TRINITY_DN1768_c0_g1
	map01250	Biosynthesis of nucleotide sugars	Metabolism	Global and overview maps	2	2/72	122/16779	0.244593	TRINITY_DN23550_c0_g1;TRINITY_DN18246_c0_g1
	map00960	Tropane, piperidine and pyridine alkaloid biosynthesis	Metabolism	Biosynthesis of other secondary metabolites	1	1/72	36/16779	0.34096	TRINITY_DN2102_c0_g1
	map00945	Stilbenoid, diarylheptanoid and gingerol biosynthesis	Metabolism	Biosynthesis of other secondary metabolites	1	1/72	39/16779	0.345496	TRINITY_DN26990_c0_g1
	map01040	Biosynthesis of unsaturated fatty acids	Metabolism	Lipid metabolism	1	1/72	44/16779	0.36436	TRINITY_DN8114_c0_g1
	map00630	Glyoxylate and dicarboxylate metabolism	Metabolism	Carbohydrate metabolism	2	2/72	182/16779	0.36755	TRINITY_DN8476_c0_g1;TRINITY_DN7753_c0_g2
	map00360	Phenylalanine metabolism	Metabolism	Amino acid metabolism	1	1/72	52/16779	0.381237	TRINITY_DN2102_c0_g1
NaCa vs Na	map00950	Isoquinoline alkaloid biosynthesis	Metabolism	Biosynthesis of other secondary metabolites	16	16/626	65/16779	1.43375e-07	TRINITY_DN15169_c0_g1;TRINITY_DN15552_c1_g1;TRINITY_DN8142_c1_g1;TRINITY_DN86453_c0_g1;TRINITY_DN5748_c0_g1;TRINITY_DN27703_c0_g1;TRINITY_DN2102_c0_g1;TRINITY_DN31669_c0_g1;TRINITY_DN83417_c0_g2;TRINITY_DN5939_c0_g1;TRINITY_DN934_c0_g2;TRINITY_DN11388_c0_g3;TRINITY_DN1607_c0_g2;TRINITY_DN1607_c0_g1;TRINITY_DN86006_c0_g1;TRINITY_DN2926_c0_g2
	map00940	Phenylpropanoid biosynthesis	Metabolism	Biosynthesis of other secondary metabolites	30	30/626	239/16779	3.109e-07	TRINITY_DN20927_c0_g1;TRINITY_DN122126_c0_g1;TRINITY_DN1768_c0_g1;TRINITY_DN526_c0_g1;TRINITY_DN43132_c0_g1;TRINITY_DN14478_c1_g2;TRINITY_DN76793_c0_g1;TRINITY_DN65702_c0_g1;TRINITY_DN33353_c0_g1;TRINITY_DN66630_c0_g1;TRINITY_DN62271_c0_g1;TRINITY_DN19656_c0_g2;TRINITY_DN30245_c0_g2;TRINITY_DN19656_c0_g1;TRINITY_DN8692_c0_g1;TRINITY_DN25922_c0_g1;TRINITY_DN3420_c1_g1;TRINITY_DN4009_c1_g1;TRINITY_…
	map04016	MAPK signaling pathway - plant	Environmental Information Processing	Signal transduction	22	22/626	177/16779	2.62604e-05	TRINITY_DN843_c0_g1;TRINITY_DN22908_c0_g1;TRINITY_DN7519_c0_g1;TRINITY_DN8996_c0_g1;TRINITY_DN6150_c0_g1;TRINITY_DN9228_c0_g1;TRINITY_DN1298_c0_g2;TRINITY_DN66589_c0_g2;TRINITY_DN5010_c0_g1;TRINITY_DN1591_c0_g1;TRINITY_DN63031_c0_g1;TRINITY_DN54493_c0_g1;TRINITY_DN10360_c0_g1;TRINITY_DN20545_c0_g1;TRINITY_DN8599_c0_g1;TRINITY_DN5744_c1_g1;TRINITY_DN60698_c0_g1;TRINITY_DN8690_c0_g1;TRINITY_DN16171…
	map00052	Galactose metabolism	Metabolism	Carbohydrate metabolism	18	18/626	134/16779	5.17793e-05	TRINITY_DN9298_c0_g1;TRINITY_DN16989_c0_g1;TRINITY_DN561_c0_g1;TRINITY_DN10604_c0_g1;TRINITY_DN2590_c6_g1;TRINITY_DN13471_c0_g2;TRINITY_DN9751_c0_g1;TRINITY_DN2241_c0_g2;TRINITY_DN81096_c0_g5;TRINITY_DN90312_c0_g1;TRINITY_DN4185_c0_g4;TRINITY_DN5675_c0_g2;TRINITY_DN5675_c0_g1;TRINITY_DN29340_c0_g2;TRINITY_DN1501_c0_g1;TRINITY_DN10437_c0_g1;TRINITY_DN68856_c0_g2;TRINITY_DN33597_c0_g1
	map00965	Betalain biosynthesis	Metabolism	Biosynthesis of other secondary metabolites	6	6/626	12/16779	5.22018e-05	TRINITY_DN15169_c0_g1;TRINITY_DN15552_c1_g1;TRINITY_DN4652_c1_g2;TRINITY_DN4652_c1_g1;TRINITY_DN5939_c0_g1;TRINITY_DN4652_c2_g1
	map04075	Plant hormone signal transduction	Environmental Information Processing	Signal transduction	27	27/626	270/16779	5.78639e-05	TRINITY_DN11205_c0_g2;TRINITY_DN17524_c0_g1;TRINITY_DN7519_c0_g1;TRINITY_DN1150_c3_g1;TRINITY_DN27179_c0_g1;TRINITY_DN8996_c0_g1;TRINITY_DN5729_c0_g1;TRINITY_DN16383_c0_g1;TRINITY_DN7660_c0_g1;TRINITY_DN5131_c0_g1;TRINITY_DN1591_c0_g1;TRINITY_DN54493_c0_g1;TRINITY_DN20428_c0_g2;TRINITY_DN13676_c0_g1;TRINITY_DN359_c0_g2;TRINITY_DN3323_c0_g2;TRINITY_DN56672_c0_g1;TRINITY_DN20423_c0_g2;TRINITY_DN205…
	map00999	Biosynthesis of various plant secondary metabolites	Metabolism	Biosynthesis of other secondary metabolites	18	18/626	147/16779	0.000139301	TRINITY_DN1264_c0_g1;TRINITY_DN1612_c0_g1;TRINITY_DN90251_c0_g1;TRINITY_DN29907_c0_g1;TRINITY_DN24555_c0_g1;TRINITY_DN10231_c0_g1;TRINITY_DN17364_c0_g1;TRINITY_DN1798_c2_g1;TRINITY_DN2424_c0_g1;TRINITY_DN5691_c0_g1;TRINITY_DN14076_c0_g1;TRINITY_DN23951_c1_g1;TRINITY_DN2584_c0_g2;TRINITY_DN22461_c0_g1;TRINITY_DN22143_c0_g1;TRINITY_DN73431_c0_g2;TRINITY_DN12104_c0_g1;TRINITY_DN8629_c1_g1
	map00350	Tyrosine metabolism	Metabolism	Amino acid metabolism	11	11/626	66/16779	0.000385275	TRINITY_DN15169_c0_g1;TRINITY_DN15552_c1_g1;TRINITY_DN86453_c0_g1;TRINITY_DN27703_c0_g1;TRINITY_DN2102_c0_g1;TRINITY_DN31669_c0_g1;TRINITY_DN5939_c0_g1;TRINITY_DN1607_c0_g1;TRINITY_DN1607_c0_g2;TRINITY_DN5748_c0_g1;TRINITY_DN2926_c0_g2
	map00480	Glutathione metabolism	Metabolism	Metabolism of other amino acids	19	19/626	187/16779	0.00086617	TRINITY_DN3854_c0_g1;TRINITY_DN2345_c0_g1;TRINITY_DN81362_c0_g1;TRINITY_DN1078_c0_g2;TRINITY_DN50752_c0_g2;TRINITY_DN42391_c0_g1;TRINITY_DN1017_c0_g1;TRINITY_DN452_c0_g1;TRINITY_DN7373_c0_g1;TRINITY_DN24410_c0_g1;TRINITY_DN1384_c0_g1;TRINITY_DN29_c0_g1;TRINITY_DN7294_c0_g1;TRINITY_DN41659_c0_g1;TRINITY_DN41659_c0_g3;TRINITY_DN11006_c0_g1;TRINITY_DN12162_c0_g1;TRINITY_DN9696_c0_g1;TRINITY_DN5327_c…
	map00360	Phenylalanine metabolism	Metabolism	Amino acid metabolism	9	9/626	52/16779	0.00120318	TRINITY_DN8692_c0_g1;TRINITY_DN15169_c0_g1;TRINITY_DN15552_c1_g1;TRINITY_DN33353_c0_g1;TRINITY_DN2102_c0_g1;TRINITY_DN5939_c0_g1;TRINITY_DN19656_c0_g2;TRINITY_DN19656_c0_g1;TRINITY_DN5748_c0_g1
	map00901	Indole alkaloid biosynthesis	Metabolism	Biosynthesis of other secondary metabolites	3	3/626	4/16779	0.00190043	TRINITY_DN15169_c0_g1;TRINITY_DN15552_c1_g1;TRINITY_DN5939_c0_g1
	map00945	Stilbenoid, diarylheptanoid and gingerol biosynthesis	Metabolism	Biosynthesis of other secondary metabolites	7	7/626	39/16779	0.00458016	TRINITY_DN3420_c1_g1;TRINITY_DN26990_c0_g1;TRINITY_DN66630_c0_g1;TRINITY_DN83417_c0_g2;TRINITY_DN934_c0_g2;TRINITY_DN43132_c0_g1;TRINITY_DN59245_c0_g1
	map00460	Cyanoamino acid metabolism	Metabolism	Metabolism of other amino acids	13	13/626	131/16779	0.00986184	TRINITY_DN7702_c0_g1;TRINITY_DN6347_c0_g2;TRINITY_DN1612_c0_g1;TRINITY_DN10231_c0_g1;TRINITY_DN15701_c0_g1;TRINITY_DN90251_c0_g1;TRINITY_DN1798_c2_g1;TRINITY_DN2424_c0_g1;TRINITY_DN5691_c0_g1;TRINITY_DN3844_c0_g1;TRINITY_DN73431_c0_g2;TRINITY_DN22143_c0_g1;TRINITY_DN56309_c0_g1
	map00260	Glycine, serine and threonine metabolism	Metabolism	Amino acid metabolism	12	12/626	123/16779	0.0160821	TRINITY_DN7753_c0_g2;TRINITY_DN6347_c0_g2;TRINITY_DN7593_c0_g1;TRINITY_DN18366_c0_g1;TRINITY_DN15701_c0_g1;TRINITY_DN17392_c0_g1;TRINITY_DN19617_c0_g2;TRINITY_DN16138_c0_g1;TRINITY_DN37593_c0_g1;TRINITY_DN2270_c0_g1;TRINITY_DN1621_c1_g1;TRINITY_DN5748_c0_g1
	map00904	Diterpenoid biosynthesis	Metabolism	Metabolism of terpenoids and polyketides	6	6/626	38/16779	0.0170623	TRINITY_DN24555_c0_g1;TRINITY_DN7322_c0_g1;TRINITY_DN2099_c0_g2;TRINITY_DN12270_c0_g2;TRINITY_DN12270_c0_g1;TRINITY_DN14642_c0_g2
	map00966	Glucosinolate biosynthesis	Metabolism	Biosynthesis of other secondary metabolites	3	3/626	8/16779	0.0174358	TRINITY_DN56309_c0_g1;TRINITY_DN7702_c0_g1;TRINITY_DN24453_c0_g1
	map00941	Flavonoid biosynthesis	Metabolism	Biosynthesis of other secondary metabolites	10	10/626	96/16779	0.018772	TRINITY_DN3420_c1_g1;TRINITY_DN11708_c0_g1;TRINITY_DN934_c0_g2;TRINITY_DN26990_c0_g1;TRINITY_DN66630_c0_g1;TRINITY_DN2584_c0_g2;TRINITY_DN21336_c0_g1;TRINITY_DN43132_c0_g1;TRINITY_DN3358_c0_g1;TRINITY_DN59245_c0_g1
	map00250	Alanine, aspartate and glutamate metabolism	Metabolism	Amino acid metabolism	11	11/626	113/16779	0.0191595	TRINITY_DN1367_c0_g3;TRINITY_DN1367_c0_g1;TRINITY_DN1253_c0_g1;TRINITY_DN1959_c0_g1;TRINITY_DN24508_c0_g1;TRINITY_DN11590_c0_g1;TRINITY_DN23293_c0_g1;TRINITY_DN3068_c0_g1;TRINITY_DN9676_c0_g1;TRINITY_DN11741_c0_g1;TRINITY_DN16138_c0_g1
	map00500	Starch and sucrose metabolism	Metabolism	Carbohydrate metabolism	21	21/626	295/16779	0.0199005	TRINITY_DN81096_c0_g5;TRINITY_DN90251_c0_g1;TRINITY_DN8442_c0_g1;TRINITY_DN13269_c0_g1;TRINITY_DN73209_c0_g1;TRINITY_DN13471_c0_g2;TRINITY_DN1612_c0_g1;TRINITY_DN1798_c2_g1;TRINITY_DN11425_c0_g1;TRINITY_DN5691_c0_g1;TRINITY_DN22143_c0_g1;TRINITY_DN73431_c0_g2;TRINITY_DN2424_c0_g1;TRINITY_DN17018_c0_g1;TRINITY_DN43526_c0_g1;TRINITY_DN10231_c0_g1;TRINITY_DN29779_c0_g1;TRINITY_DN14207_c0_g2;TRINITY_…
	map04141	Protein processing in endoplasmic reticulum	Genetic Information Processing	Folding, sorting and degradation	23	23/626	341/16779	0.0242941	TRINITY_DN1448_c0_g1;TRINITY_DN1448_c0_g2;TRINITY_DN83300_c0_g1;TRINITY_DN14103_c0_g3;TRINITY_DN4675_c0_g2;TRINITY_DN22702_c0_g2;TRINITY_DN22702_c0_g1;TRINITY_DN2465_c0_g4;TRINITY_DN14129_c0_g1;TRINITY_DN14129_c0_g2;TRINITY_DN465_c0_g1;TRINITY_DN20794_c0_g1;TRINITY_DN12423_c0_g1;TRINITY_DN6276_c0_g1;TRINITY_DN14129_c1_g1;TRINITY_DN39325_c0_g2;TRINITY_DN9660_c0_g1;TRINITY_DN3949_c0_g1;TRINITY_DN12…
NaCa vs Ca	map00270	Cysteine and methionine metabolism	Metabolism	Amino acid metabolism	6	6/68	180/16779	0.00327224	TRINITY_DN4845_c0_g1;TRINITY_DN3171_c0_g1;TRINITY_DN60698_c0_g1;TRINITY_DN2288_c0_g1;TRINITY_DN3001_c0_g1;TRINITY_DN17249_c0_g1
	map00940	Phenylpropanoid biosynthesis	Metabolism	Biosynthesis of other secondary metabolites	5	5/68	239/16779	0.0522921	TRINITY_DN17587_c0_g1;TRINITY_DN19656_c0_g1;TRINITY_DN12201_c0_g1;TRINITY_DN122126_c0_g1;TRINITY_DN937_c0_g1
	map00730	Thiamine metabolism	Metabolism	Metabolism of cofactors and vitamins	2	2/68	44/16779	0.101527	TRINITY_DN3011_c0_g1;TRINITY_DN20913_c0_g1
	map00330	Arginine and proline metabolism	Metabolism	Amino acid metabolism	2	2/68	75/16779	0.114544	TRINITY_DN4845_c0_g1;TRINITY_DN2288_c0_g1
	map00999	Biosynthesis of various plant secondary metabolites	Metabolism	Biosynthesis of other secondary metabolites	3	3/68	147/16779	0.115323	TRINITY_DN1264_c0_g1;TRINITY_DN5691_c0_g1;TRINITY_DN2424_c0_g1
	map00360	Phenylalanine metabolism	Metabolism	Amino acid metabolism	2	2/68	52/16779	0.116158	TRINITY_DN19656_c0_g1;TRINITY_DN5748_c0_g1
	map00500	Starch and sucrose metabolism	Metabolism	Carbohydrate metabolism	4	4/68	295/16779	0.11728	TRINITY_DN5691_c0_g1;TRINITY_DN43526_c0_g1;TRINITY_DN3789_c0_g3;TRINITY_DN2424_c0_g1
	map00053	Ascorbate and aldarate metabolism	Metabolism	Carbohydrate metabolism	2	2/68	83/16779	0.117952	TRINITY_DN3116_c0_g1;TRINITY_DN18246_c0_g1
	map04016	MAPK signaling pathway - plant	Environmental Information Processing	Signal transduction	3	3/68	177/16779	0.118074	TRINITY_DN122394_c0_g1;TRINITY_DN5010_c0_g1;TRINITY_DN60698_c0_g1
	map01250	Biosynthesis of nucleotide sugars	Metabolism	Global and overview maps	3	3/68	122/16779	0.123363	TRINITY_DN3116_c0_g1;TRINITY_DN18246_c0_g1;TRINITY_DN10177_c0_g1
	map00900	Terpenoid backbone biosynthesis	Metabolism	Metabolism of terpenoids and polyketides	2	2/68	82/16779	0.124283	TRINITY_DN3011_c0_g1;TRINITY_DN20913_c0_g1
	map00040	Pentose and glucuronate interconversions	Metabolism	Carbohydrate metabolism	2	2/68	90/16779	0.127262	TRINITY_DN5633_c0_g1;TRINITY_DN30252_c0_g2
	map00950	Isoquinoline alkaloid biosynthesis	Metabolism	Biosynthesis of other secondary metabolites	2	2/68	65/16779	0.132143	TRINITY_DN86006_c0_g1;TRINITY_DN5748_c0_g1
	map00600	Sphingolipid metabolism	Metabolism	Lipid metabolism	2	2/68	65/16779	0.132143	TRINITY_DN28139_c0_g1;TRINITY_DN9751_c0_g1
	map00562	Inositol phosphate metabolism	Metabolism	Carbohydrate metabolism	2	2/68	96/16779	0.133774	TRINITY_DN3116_c0_g1;TRINITY_DN18246_c0_g1
	map00941	Flavonoid biosynthesis	Metabolism	Biosynthesis of other secondary metabolites	2	2/68	96/16779	0.133774	TRINITY_DN54440_c0_g1;TRINITY_DN3358_c0_g1
	map00543	Exopolysaccharide biosynthesis	Metabolism	Glycan biosynthesis and metabolism	1	1/68	3/16779	0.149351	TRINITY_DN3001_c0_g1
	map00520	Amino sugar and nucleotide sugar metabolism	Metabolism	Carbohydrate metabolism	3	3/68	248/16779	0.163377	TRINITY_DN10177_c0_g1;TRINITY_DN5010_c0_g1;TRINITY_DN7136_c0_g1
	map00460	Cyanoamino acid metabolism	Metabolism	Metabolism of other amino acids	2	2/68	131/16779	0.192468	TRINITY_DN5691_c0_g1;TRINITY_DN2424_c0_g1
	map00603	Glycosphingolipid biosynthesis - globo and isoglobo series	Metabolism	Glycan biosynthesis and metabolism	1	1/68	32/16779	0.225637	TRINITY_DN9751_c0_g1

## Sheet: Table S7
Table S7. List of genes involved in transmembrane transport
Gene_id	Description	Na vs Control_log2FC	Ca vs Control_log2FC	NaCa vs Na_log2FC	NaCa vs Ca_log2FC
TRINITY_DN7049_c0_g1	S-adenosyl-L-methionine:3'-hydroxy-N-methylcoclaurine 4'-O-methyltransferase	-0.293387	0.813535	1.07674	-0.0381065
TRINITY_DN27123_c0_g1	mitochondrial arginine transporter BAC2	-0.543745	1.09153	1.1074	-0.536202
TRINITY_DN2462_c0_g1	vacuolar amino acid transporter 1	0.0647507	1.21713	0.766031	-0.3934
TRINITY_DN1357_c0_g3	UDP-galactose/UDP-glucose transporter 4	-1.03566	0.653329	1.1066	-0.590866
TRINITY_DN25336_c0_g1	protein NRT1/ PTR FAMILY 1.2	-1.81592	0.683884	1.23036	-1.27606
TRINITY_DN4874_c1_g1	probable inositol transporter 2	-0.671435	0.211252	1.17895	0.285742
TRINITY_DN11868_c0_g1	UDP-galactose/UDP-glucose transporter 3	-1.21384	-0.221279	0.0761586	-0.923429
TRINITY_DN9531_c0_g1	cation/calcium exchanger 1-like	-0.606901	0.635341	1.12254	-0.127085
TRINITY_DN53139_c0_g4	cyclic nucleotide-binding domain-containing protein	0.933098	-1.64521	-2.36999	0.198209
TRINITY_DN13976_c0_g2	probable cyclic nucleotide-gated ion channel 20, chloroplastic	-1.1998	0.478548	1.12358	-0.563314
TRINITY_DN1660_c0_g3	cyclic nucleotide-gated ion channel, partial	-2.02691	0.662193	2.01622	-0.679506
TRINITY_DN32946_c0_g1	chloride channel protein CLC-b-like protein isoform X2	-1.0741	0.88058	1.5006	-0.468244
TRINITY_DN12159_c0_g1	high-affinity potassium transporter 7	-1.22531	1.74709	2.61841	-0.642666
TRINITY_DN6138_c0_g1	potassium channel KAT2	0.897674	-0.267114	-1.22496	-0.0680095
TRINITY_DN5163_c0_g1	potassium transporter 1 isoform X1	-0.587449	0.320057	1.1289	0.2199
TRINITY_DN21008_c0_g1	potassium transporter 5-like protein	-5.19475	0.943638	5.56202	-0.590156
TRINITY_DN2186_c0_g1	vacuolar cation/proton exchanger 3	-0.345792	1.26221	1.09504	-0.519598
TRINITY_DN5201_c0_g1	tonoplastic intrinsic protein, partia	0.488739	1.32789	-0.943006	-1.78902
TRINITY_DN5913_c0_g1	aquaporin TIP1-2	-0.122256	1.42079	-0.210079	-1.76017
TRINITY_DN6486_c0_g1	pyrophosphate-energized vacuolar membrane proton pump 1	0.08234	-0.779567	-1.14603	-0.291042
TRINITY_DN77090_c0_g2	pyrophosphate-energized vacuolar membrane proton pump	0.459429	-1.10454	-1.29442	0.261038
TRINITY_DN1194_c0_g2	pyrophosphate-energized vacuolar membrane proton pump	0.644651	-0.833052	-1.18413	0.28375
TRINITY_DN2848_c0_g3	receptor-like protein 53	-3.87755	0.581155	4.03506	-0.448848
TRINITY_DN2073_c0_g1	ABC transporter G family member 11-like protein	-1.22288	0.845779	1.48129	-0.592483
TRINITY_DN91903_c0_g2	ABC transporter G family member STR	0.639069	-1.27464	-2.99707	-1.08296
TRINITY_DN32857_c0_g1	ABC transporter G family member 11	-0.645092	1.64737	1.74304	-0.547378
TRINITY_DN22227_c0_g1	ABC transporter G family member 25	-4.9289	1.64017	6.56243	0.0432169
TRINITY_DN45714_c0_g1	ABC transporter G family member 6	0.508172	-0.967517	-1.01967	0.448608
TRINITY_DN110000_c0_g1	ABC transporter G family member 11-like protein	-0.883578	1.17782	1.93837	-0.123669

## Sheet: Table S8
Table S8. List of genes involved in plant hormone and signal transduction
Category	Gene_id	Description	Na vs Control_log2FC	Ca vs Control_log2FC	NaCa vs Na_log2FC	NaCa vs Ca_log2FC
Plant hormone transduction	TRINITY_DN5729_c0_g1	GH3 auxin-responsive promoter	-1.2533	0.0966	1.78071	0.424906
	TRINITY_DN2444_c0_g1	coronatine insensitive 1	-1.25466	0.429427	0.928164	-0.764247
	TRINITY_DN5131_c0_g1	gibberellin receptor GID1C-like protein	-1.09081	0.626978	1.32687	-0.396382
	TRINITY_DN1591_c0_g1	pathogenesis-related protein PRB1-3-like	-3.62456	1.45543	4.02284	-1.05006
	TRINITY_DN61281_c0_g1	putative xyloglucan endotransglucosylase/hydrolase protein 23	-4.19526	0.668375	3.9354	-0.930353
	TRINITY_DN12766_c0_g1	coronatine-insensitive protein homolog 1b	-1.10841	-0.14016	0.833952	-0.142141
	TRINITY_DN5127_c0_g1	auxin transporter-like protein	-1.82507	-1.1542	0.144364	-0.536084
	TRINITY_DN7660_c0_g1	auxin-induced protein X15-like	-2.1067	0.912701	1.86206	-1.16168
	TRINITY_DN20428_c0_g2	protein TIFY 10A	-1.98525	1.71881	2.81424	-0.893809
	TRINITY_DN6942_c0_g1	ethylene receptor	-1.01511	0.207697	0.90864	-0.321636
	TRINITY_DN11205_c0_g2	xyloglucan endotransglucosylase protein 1	-6.21354	1.29513	6.16822	-1.34565
	TRINITY_DN21048_c0_g3	protein TIFY 9	-2.18368	1.22729	2.87677	-0.540846
	TRINITY_DN359_c0_g2	xyloglucan endotransglucosylase protein 1	-2.96971	1.61864	3.30462	-1.29328
	TRINITY_DN5744_c1_g1	serine/threonine-protein kinase SAPK3	-1.89891	1.07316	2.74523	-0.238303
	TRINITY_DN359_c0_g1	xyloglucan endotransglucosylase/hydrolase protein 22	-1.96366	0.230254	1.29364	-0.908961
	TRINITY_DN50340_c0_g2	putative protein phosphatase 2C 51 isoform X1	-2.83435	0.568202	3.27321	-0.1337
	TRINITY_DN20545_c0_g1	EIN3-binding F-box protein 1-like protein	-8.58673	1.11858	8.94194	-0.759848
	TRINITY_DN7519_c0_g1	ethylene-responsive transcription factor 1B-like	-1.57555	1.83103	1.71288	-1.70519
	TRINITY_DN1150_c3_g1	probable xyloglucan endotransglucosylase/hydrolase protein 23	-3.38386	0.460851	2.34681	-1.5032
	TRINITY_DN17524_c0_g1	signal transduction response regulator	-0.781188	1.33016	1.25589	-0.861397
	TRINITY_DN27179_c0_g1	gibberellin receptor GID1C	-0.758521	1.03737	1.08017	-0.725058
	TRINITY_DN8996_c0_g1	pathogenesis-related protein 1	-1.82202	0.24494	1.56392	-0.511714
	TRINITY_DN16383_c0_g1	two-component response regulator ARR1	-0.819931	0.512345	1.46931	0.1319
	TRINITY_DN54493_c0_g1	probable protein phosphatase 2C 75	-5.26439	1.8055	7.2061	0.150837
	TRINITY_DN13676_c0_g1	protein TIFY 10b	-0.980118	0.90406	1.22462	-0.665088
	TRINITY_DN3323_c0_g2	two-component response regulator ORR1	-0.61376	0.017932	1.07664	0.431917
	TRINITY_DN56672_c0_g1	xyloglucan endotransglucosylase/hydrolase protein 22	-2.85512	1.12667	2.79113	-1.19626
	TRINITY_DN20423_c0_g2	auxin response factor 5-like protein isoform X3	-0.212504	0.483658	1.04639	0.339718
	TRINITY_DN47327_c0_g1	Indole-3-acetic acid-amido synthetase GH3.6	-5.23852	0.149471	7.50198	2.11236
	TRINITY_DN8690_c0_g1	abscisic acid receptor PYL4	0.713583	-0.96372	-2.10067	-0.434392
	TRINITY_DN14695_c0_g1	systemin receptor SR160	-0.618528	0.303732	1.19093	0.258665
	TRINITY_DN24059_c0_g1	pseudo histidine-containing phosphotransfer protein 5	1.05941	-0.765645	-1.85863	-0.0470966
MAPK signaling pathway	TRINITY_DN122394_c0_g1	calcium-binding protein CP1	-0.905089	0.728655	0.431801	-1.209
	TRINITY_DN63031_c0_g1	putative calcium-binding protein CML45	-1.29419	1.94608	3.73707	0.543186
	TRINITY_DN8599_c0_g1	putative calcium-binding protein CML45	-1.59652	1.18679	1.3677	-1.42275
	TRINITY_DN15844_c0_g1	putative calcium-binding protein CML45	-1.93272	1.19288	1.97989	-1.15123
	TRINITY_DN17346_c0_g1	respiratory burst oxidase homolog protein	-0.873017	0.35584	1.44937	0.21434
	TRINITY_DN6150_c0_g1	LRR receptor-like serine/threonine-protein kinase FLS2	-2.61342	0.515041	2.28307	-0.851877
	TRINITY_DN10360_c0_g1	1-aminocyclopropane-1-carboxylate synthase 1	-3.65051	1.24128	5.98497	1.07662
	TRINITY_DN60698_c0_g1	1-aminocyclopropane-1-carboxylate synthase 1	-2.43621	4.25912	8.5913	2.01313
	TRINITY_DN8996_c0_g1	pathogenesis-related protein 1	-1.82202	0.24494	1.56392	-0.511714
	TRINITY_DN1591_c0_g1	pathogenesis-related protein PRB1-3-like	-3.62456	1.45543	4.02284	-1.05006
	TRINITY_DN22908_c0_g1	probable copper-transporting ATPase HMA5	1.01702	-0.607965	-1.23678	0.381028
	TRINITY_DN6942_c0_g1	ethylene receptor	-1.01511	0.207697	0.90864	-0.321636
	TRINITY_DN66589_c0_g2	mitogen-activated protein kinase kinase 10	-3.26992	1.63323	4.40017	-0.494702
	TRINITY_DN843_c0_g1	5'-3' exoribonuclease 4	0.360508	-0.0404203	-1.28206	-0.889722
	TRINITY_DN1298_c0_g2	5'-3' exoribonuclease 4	-1.83732	0.311594	1.78377	-0.369142
	TRINITY_DN20545_c0_g1	EIN3-binding F-box protein 1	-8.58673	1.11858	8.94194	-0.759848
	TRINITY_DN7519_c0_g1	ethylene-responsive transcription factor 1B	-1.57555	1.83103	1.71288	-1.70519
	TRINITY_DN5010_c1_g1	chitinase 1 isoform X3	-0.318264	1.34236	1.08141	-0.586499
	TRINITY_DN5010_c0_g1	basic endochitinase-like protein	-4.14699	0.746246	3.46097	-1.44113
	TRINITY_DN8690_c0_g1	abscisic acid receptor PYL4	0.713583	-0.96372	-2.10067	-0.434392
	TRINITY_DN50340_c0_g2	putative protein phosphatase 2C 51 isoform X1	-2.83435	0.568202	3.27321	-0.1337
	TRINITY_DN54493_c0_g1	probable protein phosphatase 2C 75	-5.26439	1.8055	7.2061	0.150837
	TRINITY_DN5744_c1_g1	serine/threonine-protein kinase SAPK3	-1.89891	1.07316	2.74523	-0.238303
	TRINITY_DN9228_c0_g1	mitogen-activated protein kinase kinase kinase 17	-1.9082	1.47179	2.54831	-0.83156

## Sheet: Table S9
Table S9. List of genes involved in metabolism and biosynthesis
Category	Gene_id	Description	Na vs Control_log2FC	Ca vs Control_log2FC	NaCa vs Na_log2FC	NaCa vs Ca_log2FC
Phenylpropane and flavonoid biosynthesis	TRINITY_DN20927_c0_g1	peroxidase 5	1.2077	-0.223232	-2.0103	-0.586008
	TRINITY_DN122126_c0_g1	cytochrome P450 84A1	-1.89067	0.883408	1.60533	-1.17028
	TRINITY_DN1768_c0_g1	lignin-forming anionic peroxidase	-5.40849	3.13111	8.24133	-0.274244
	TRINITY_DN526_c0_g1	4-coumarate-CoA ligase	-3.97338	2.29379	6.47844	0.18613
	TRINITY_DN43132_c0_g1	agmatine coumaroyltransferase-2	0	5.33897	7.39098	2.22591
	TRINITY_DN14478_c1_g2	retrovirus-related Pol polyprotein from transposon TNT 1-94	-1.74859	1.12642	1.74106	-1.13133
	TRINITY_DN76793_c0_g1	peroxidase 11	0.737235	-1.46667	-3.14107	-0.92502
	TRINITY_DN65702_c0_g1	caffeoylshikimate esterase	-0.73649	0.65247	1.04206	-0.350271
	TRINITY_DN33353_c0_g1	phenylalanine ammonia-lyase-like protein	-2.74247	0.200178	2.31645	-0.635365
	TRINITY_DN66630_c0_g1	stemmadenine O-acetyltransferase	-1.60425	1.94089	4.14074	0.582338
	TRINITY_DN62271_c0_g1	4-coumarate-CoA ligase 7, partial	-0.936452	-0.189632	1.35798	0.594239
	TRINITY_DN19656_c0_g2	phenylalanine ammonia-lyase	-1.21274	0.443275	1.50925	-0.155756
	TRINITY_DN30245_c0_g2	peroxidase 24	1.22315	-0.633426	-1.32573	0.532095
	TRINITY_DN19656_c0_g1	phenylalanine ammonia-lyase	-1.69984	0.839402	1.44752	-1.0998
	TRINITY_DN8692_c0_g1	phenylalanine ammonia-lyase 1	-0.976263	0.379289	1.13874	-0.223675
	TRINITY_DN25922_c0_g1	peroxidase 47	-0.628724	1.63057	2.50948	0.259641
	TRINITY_DN3420_c1_g1	shikimate O-hydroxycinnamoyltransferase	-1.1928	0.480054	1.16478	-0.51535
	TRINITY_DN4009_c1_g1	caffeic acid 3-O-methyltransferase	-1.43591	0.0861363	1.17334	-0.355733
	TRINITY_DN17701_c0_g1	peroxidase 5	-1.38718	1.50483	2.06185	-0.831557
	TRINITY_DN3739_c0_g1	peroxidase 47	-2.0266	1.52967	3.00897	-0.530103
	TRINITY_DN26877_c0_g4	caffeate O-methyltransferase	-1.00576	1.0549	1.17405	-0.892739
	TRINITY_DN5361_c0_g1	peroxidase 51	-1.70817	1.32646	2.24407	-0.792771
	TRINITY_DN18514_c0_g1	peroxidase N1	-4.79896	1.51461	6.42931	0.101272
	TRINITY_DN59245_c0_g1	putrescine hydroxycinnamoyltransferase 3	-8.93923	1.89712	11.3422	0.505583
	TRINITY_DN51126_c0_g1	peroxidase 70	-5.3177	0.591295	6.52914	0.64301
	TRINITY_DN25783_c0_g1	peroxidase 19	1.06489	-0.420084	-1.52171	-0.0429685
	TRINITY_DN51126_c0_g4	cationic peroxidase 1	-3.69086	1.61848	4.94595	-0.340169
	TRINITY_DN26990_c0_g1	tryptamine hydroxycinnamoyltransferase 1	-1.6223	2.65439	5.34208	1.12987
	TRINITY_DN2440_c0_g1	cationic peroxidase 1	-1.31389	0.659049	1.30127	-0.676619
	TRINITY_DN934_c0_g2	caffeoyl-CoA O-methyltransferase	1.12525	-1.07477	-1.33145	0.858877
	TRINITY_DN85895_c0_g1	putative peroxidase	-1.12194	-1.05253	0.185809	0.109954
	TRINITY_DN937_c0_g1	peroxidase 54	-1.09016	0.780066	-0.109012	-1.98484
glutathione metabolism	TRINITY_DN7373_c0_g1	probable glutathione S-transferase	-2.20877	0.830708	1.98728	-1.05995
	TRINITY_DN81362_c0_g1	probable glutathione peroxidase 3, mitochondrial	-0.668194	1.59069	1.32783	-0.940937
	TRINITY_DN71164_c0_g1	probable glutathione S-transferase	-1.00672	0.979948	0.812546	-1.18051
	TRINITY_DN452_c0_g1	glutathione transferase GST 23	-3.61102	1.15777	3.335	-1.44094
	TRINITY_DN42391_c0_g1	ornithine decarboxylase	-4.61344	1.83079	5.49129	-0.962731
	TRINITY_DN4424_c0_g2	putative glutathione S-transferase parC	-1.56215	0.586621	1.10272	-1.04988
	TRINITY_DN1078_c0_g2	pyridine nucleotide-disulfide oxidoreductase	-1.29389	0.602582	1.1843	-0.719501
	TRINITY_DN9430_c2_g1	glutathione transferase GST 23	-1.11873	0.628513	0.573718	-1.17999
	TRINITY_DN9696_c0_g1	glutathione transferase GST 23	-0.9402	1.55127	1.05222	-1.44596
	TRINITY_DN9005_c0_g1	putative glutathione S-transferase parC	-1.05067	0.824466	0.86608	-1.01597
	TRINITY_DN12162_c0_g1	glutathione S-transferase/chloride channel, C-terminal	-1.55418	1.19686	1.12104	-1.63574
	TRINITY_DN2345_c0_g2	probable glutathione S-transferase	-1.07484	1.06282	0.863948	-1.2806
	TRINITY_DN3854_c0_g1	putative glutathione peroxidase, partial	-1.28093	0.0846263	1.02031	-0.347586
	TRINITY_DN2345_c0_g1	glutathione S-transferase 3	-1.28139	0.909508	1.33341	-0.86509
	TRINITY_DN1017_c0_g1	gamma-glutamylcyclotransferase 2-2	-0.685193	-0.3445	1.02935	0.682891
	TRINITY_DN2115_c0_g1	glutathione S-transferase 3	-1.45347	0.951944	0.979938	-1.43166
	TRINITY_DN29_c0_g1	glutathione S-transferase	-1.0092	1.45941	1.06948	-1.40432
	TRINITY_DN5327_c0_g1	glutathione S-transferase omega-class protein	-0.893719	0.98597	1.01269	-0.872613
	TRINITY_DN4582_c1_g1	putative phospholipid hydroperoxide glutathione peroxidase	-1.05927	0.445589	0.910832	-0.601704
	TRINITY_DN50752_c0_g2	putative glutathione S-transferase parC	-5.61378	1.26053	5.67839	-1.20414
	TRINITY_DN1384_c0_g1	glutathione S-transferase F10	-2.15185	1.12709	2.28959	-0.99483
	TRINITY_DN11006_c0_g1	glutathione S-transferase	-1.77212	1.35903	1.60865	-1.52997
	TRINITY_DN7294_c0_g1	probable phospholipid hydroperoxide glutathione peroxidase	-1.29887	0.75591	1.23627	-0.826087
	TRINITY_DN41659_c0_g1	probable glutathione S-transferase parC	-1.65518	1.0458	1.5098	-1.19892
	TRINITY_DN41659_c0_g3	glutathione S-transferase 3	-1.84427	1.44236	2.1508	-1.14304
	TRINITY_DN2662_c0_g1	glutathione S-transferase F13	-1.40497	0.482157	0.770643	-1.12394
Starch and sucrose metabolism	TRINITY_DN13269_c0_g1	sucrose synthase 1	-0.766445	0.501776	1.01445	-0.262335
	TRINITY_DN5137_c0_g1	probable alpha,alpha-trehalose-phosphate synthase [UDP-forming] 9	-1.31738	0.352111	1.93254	0.255176
	TRINITY_DN17018_c0_g1	probable alpha,alpha-trehalose-phosphate synthase [UDP-forming] 9	-1.59686	0.00884209	1.53269	-0.0846405
	TRINITY_DN73209_c0_g1	probable trehalose-phosphate phosphatase F	-0.769334	0.20602	1.30401	0.32029
	TRINITY_DN1501_c0_g1	beta-fructofuranosidase, insoluble isoenzyme 1	-1.02035	1.07197	1.76404	-0.336856
	TRINITY_DN11425_c0_g1	glucan endo-1,3-beta-glucosidase 4 isoform X1	-1.01535	0.279593	1.01146	-0.289022
	TRINITY_DN90251_c0_g1	beta-glucosidase 18	-1.07916	0.890155	2.23431	0.255115
	TRINITY_DN1612_c0_g1	beta-glucosidase 46	-0.74753	0.815882	1.04588	-0.523864
	TRINITY_DN73431_c0_g2	beta-glucosidase 18	-2.10816	1.16913	3.60211	0.272615
	TRINITY_DN10231_c0_g1	beta-glucosidase 18	-0.5222	1.25935	2.31963	0.527604
	TRINITY_DN1798_c2_g1	beta-glucosidase 18	-0.420246	0.976895	1.86936	0.463478
	TRINITY_DN22143_c0_g1	beta-glucosidase BoGH3B	-2.81685	1.42945	3.65509	-0.581151
	TRINITY_DN8442_c0_g1	granule-bound starch synthase 2, chloroplastic/amyloplastic isoform X2	0.785959	-0.326373	-1.04305	0.0587316
	TRINITY_DN34079_c0_g1	putative starch synthase IIa, partial	1.18837	-0.0644109	-1.49035	-0.243319
	TRINITY_DN14207_c0_g2	granule-bound starch synthase 1, chloroplastic/amyloplastic-like protein	0.749872	-0.608581	-1.31656	0.0312278
	TRINITY_DN3789_c0_g3	alpha-amylase	-2.18542	-0.0738113	0.818282	-1.30237
Amino acid metabolism	TRINITY_DN8692_c0_g1	phenylalanine ammonia-lyase 1	-0.976263	0.379289	1.13874	-0.223675
	TRINITY_DN15169_c0_g1	tyrosine/DOPA decarboxylase 2	-2.79488	1.29747	3.32101	-0.777642
	TRINITY_DN15552_c1_g1	tyrosine decarboxylase 1	-4.16493	0.862484	3.91546	-1.11306
	TRINITY_DN33353_c0_g1	phenylalanine ammonia-lyase	-2.74247	0.200178	2.31645	-0.635365
	TRINITY_DN2102_c0_g1	putative aminotransferase TAT2	-0.602031	1.336	1.37146	-0.574089
	TRINITY_DN5939_c0_g1	tyrosine decarboxylase	-3.41378	1.07144	3.87713	-0.609521
	TRINITY_DN19656_c0_g2	phenylalanine ammonia-lyase	-1.21274	0.443275	1.50925	-0.155756
	TRINITY_DN19656_c0_g1	phenylalanine ammonia-lyase	-1.69984	0.839402	1.44752	-1.0998
	TRINITY_DN7958_c0_g1	aspartate aminotransferase, cytoplasmic	-1.03701	0.716962	0.954221	-0.806787
	TRINITY_DN5748_c0_g1	amine oxidase [copper-containing] gamma 1	1.72134	-0.876049	-1.24904	1.33852
	TRINITY_DN15169_c0_g1	tyrosine/DOPA decarboxylase 2	-2.79488	1.29747	3.32101	-0.777642
	TRINITY_DN15552_c1_g1	tyrosine decarboxylase	-4.16493	0.862484	3.91546	-1.11306
	TRINITY_DN86453_c0_g1	polyphenol oxidase protein	-1.91825	0.858589	2.70602	-0.0617287
	TRINITY_DN9796_c0_g1	alcohol dehydrogenase-like protein 4 isoform X1	-1.17898	0.310335	0.773219	-0.722903
	TRINITY_DN27703_c0_g1	polyphenol oxidase	-0.886471	-3.6376	-1.86572	0.870615
	TRINITY_DN2102_c0_g1	putative aminotransferase TAT2	-0.602031	1.336	1.37146	-0.574089
	TRINITY_DN31669_c0_g1	polyphenol oxidase	0.757577	-0.15396	-1.31255	-0.410349
	TRINITY_DN5939_c0_g1	tyrosine decarboxylase	-3.41378	1.07144	3.87713	-0.609521
	TRINITY_DN1607_c0_g1	polyphenol oxidase	-2.11873	0.920205	2.18341	-0.86359
	TRINITY_DN1607_c0_g2	polyphenol oxidase	-2.61806	0.857973	3.04271	-0.441159
	TRINITY_DN5748_c0_g1	primary amine oxidase-like protein	1.72134	-0.876049	-1.24904	1.33852
	TRINITY_DN7958_c0_g1	aspartate aminotransferase, cytoplasmic	-1.03701	0.716962	0.954221	-0.806787
	TRINITY_DN2926_c0_g2	polyphenol oxidase, chloroplastic	-3.9053	0.999473	4.56444	-0.34557
	TRINITY_DN7702_c0_g1	phenylalanine N-monooxygenase	-5.4834	1.05127	5.94506	-0.587891
	TRINITY_DN6347_c0_g2	serine hydroxymethyltransferase, partial	0.943456	-1.06701	-1.44686	0.556078
	TRINITY_DN1612_c0_g1	glycoside hydrolase	-0.74753	0.815882	1.04588	-0.523864
	TRINITY_DN10231_c0_g1	beta-glucosidase 18	-0.5222	1.25935	2.31963	0.527604
	TRINITY_DN15701_c0_g1	TPA_asm: hypothetical protein	0.652915	-0.209081	-1.13084	-0.279469
	TRINITY_DN90251_c0_g1	beta-glucosidase 18	-1.07916	0.890155	2.23431	0.255115
	TRINITY_DN1798_c2_g1	beta-glucosidase 18	-0.420246	0.976895	1.86936	0.463478
	TRINITY_DN2424_c0_g1	glycoside hydrolase	-4.10802	1.12489	4.04043	-1.19686
	TRINITY_DN5691_c0_g1	beta-glucosidase 12	-4.0606	0.93028	3.53055	-1.45993
	TRINITY_DN3844_c0_g1	formamidase	0.51636	-0.146807	-1.2198	-0.565917
	TRINITY_DN73431_c0_g2	beta-glucosidase 18	-2.10816	1.16913	3.60211	0.272615
	TRINITY_DN22143_c0_g1	beta-glucosidase BoGH3B	-2.81685	1.42945	3.65509	-0.581151
	TRINITY_DN56309_c0_g1	cytochrome P450	-2.58162	0.948674	2.65335	-0.875547
	TRINITY_DN5669_c0_g2	serine hydroxymethyltransferase 4	-1.26559	0.647572	0.979323	-0.942653
